# Supplementary material for: E3 Ubiquitin ligase ZNRF4 negatively regulates NOD2 signalling and induces tolerance to MDP
Source: Nat Commun. 2017 Jun 28;8:15865. doi: 10.1038/ncomms15865 (PMC5493756; doi:10.1038/ncomms15865)
Supplement: Supplementary Data 1 [file ncomms15865-s2.xlsx]

## Sheet: COMBI
Supplementary Data 1: siRNA screen results
			Primary screen (MDP stimulated NOD2-dependent NFkB signaling)						Secondary screen	Tertiary screen (TLR3-to-NFkB)	Sub-screen for NOD1	Stage-specific Screen			Common genes from NOD2 screen by Warner et al	Common genes from NOD2 screen by Lipinski et al	Common genes from NOD1 screen by Bielig et al	Common genes from NOD1 screen by Yeretessian et al
#	GeneSymbol	GeneID	MDP stimulated NOD2-dependent NFkB signaling	Copy1_%GFP+ve	Copy1_Zscore	Copy2_%GFP+ve	Copy2_Zscore	Avg_Zscore	Num. of single siRNA scored (Secondary Screen)		Effect on NOD1-NFkB signaling	Effect on RIP2-NFkB signaling	Ubiquitin Ligases	Implicated in Crohn's/Inflammatory bowel disease
1	PKHD1	5314	POSITIVE regulator (silencing reduces NFkB signaling)	2.7284	-4.34997	8.66925	-6.42104	-5.3855	3	common with TLR3	not screened	not screened	---	---
2	PSCA	8000	POSITIVE regulator (silencing reduces NFkB signaling)	2.64532	-4.3684	9.25404	-6.17305	-5.27072	2	common with TLR3	not screened	not screened	---	---	scored as hit
3	CEND1	51286	POSITIVE regulator (silencing reduces NFkB signaling)	6.70411	-4.44116	7.18556	-5.97675	-5.20896	4	unique to NOD1/2	Positive regulator	No effect	---	---
4	GGA3	23163	POSITIVE regulator (silencing reduces NFkB signaling)	4.83587	-3.88246	9.6887	-5.98873	-4.9356	3	common with TLR3	not screened	not screened	---	---	scored as hit
5	VPS8	23355	POSITIVE regulator (silencing reduces NFkB signaling)	5.63427	-5.2176	2.25401	-4.54265	-4.88012	4	common with TLR3	not screened	not screened	Ubiquitin Ligase	---
6	OTUD3	23252	POSITIVE regulator (silencing reduces NFkB signaling)	3.10411	-4.27528	1.48536	-5.47544	-4.87536	2	unique to NOD1/2	Positive regulator	Positive regulator	---	---
7	DDX53	168400	POSITIVE regulator (silencing reduces NFkB signaling)	3.13034	-4.47553	7.39154	-5.25052	-4.86303	3	common with TLR3	not screened	not screened	---	---
8	KIAA1009	22832	POSITIVE regulator (silencing reduces NFkB signaling)	10.1301	-3.8821	5.22518	-5.8235	-4.8528	3	unique to NOD1/2	Positive regulator	No effect	---	---
9	ARHGEF12	23365	POSITIVE regulator (silencing reduces NFkB signaling)	3.51311	-4.17224	1.76055	-5.41603	-4.79413	3	common with TLR3	not screened	not screened	---	---
10	SMG6	23293	POSITIVE regulator (silencing reduces NFkB signaling)	10.1216	-3.46711	7.21048	-5.96519	-4.71615	2	unique to NOD1/2	Positive regulator	No effect	---	---
11	RC3H1	149041	POSITIVE regulator (silencing reduces NFkB signaling)	7.09642	-4.82984	2.14833	-4.56637	-4.69811	2	common with TLR3	not screened	not screened	Ubiquitin Ligase	---
12	TRUB2	26995	POSITIVE regulator (silencing reduces NFkB signaling)	2.57094	-4.48683	4.15827	-4.8439	-4.66537	4	common with TLR3	not screened	not screened	---	---
13	LCE2B	26239	POSITIVE regulator (silencing reduces NFkB signaling)	3.87266	-3.55172	4.84553	-5.66202	-4.60687	2	common with TLR3	not screened	not screened	---	---
14	LACE1	246269	POSITIVE regulator (silencing reduces NFkB signaling)	4.01379	-3.52185	4.7723	-5.68599	-4.60392	2	common with TLR3	not screened	not screened	---	---	scored as hit
15	WDR17	116966	POSITIVE regulator (silencing reduces NFkB signaling)	4.51956	-4.16708	8.15975	-5.01737	-4.59223	2	common with TLR3	not screened	not screened	---	---
16	MARCH8	220972	POSITIVE regulator (silencing reduces NFkB signaling)	2.13193	-3.55242	1.3766	-5.59418	-4.5733	2	common with TLR3	not screened	not screened	---	---				scored as hit
17	MFSD10	10227	POSITIVE regulator (silencing reduces NFkB signaling)	5.13245	-4.59187	14.6135	-4.46671	-4.52929	3	common with TLR3	not screened	not screened	---	---	scored as hit
18	PAGE1	8712	POSITIVE regulator (silencing reduces NFkB signaling)	8.87427	-3.82262	8.86637	-5.19666	-4.50964	4	unique to NOD1/2	Positive regulator	No effect	---	---
19	GDAP2	54834	POSITIVE regulator (silencing reduces NFkB signaling)	4.69318	-3.91411	11.8203	-5.08484	-4.49948	3	common with TLR3	not screened	not screened	---	---
20	RWDD2A	112611	POSITIVE regulator (silencing reduces NFkB signaling)	6.05455	-5.27794	5.75991	-3.6631	-4.47052	3	common with TLR3	not screened	not screened	---	---
21	SDR9C7	121214	POSITIVE regulator (silencing reduces NFkB signaling)	5.48408	-5.13323	1.8603	-3.7975	-4.46536	2	common with TLR3	not screened	not screened	---	---	scored as hit
22	SUPT5H	6829	POSITIVE regulator (silencing reduces NFkB signaling)	2.68936	-4.37977	5.95373	-4.51076	-4.44526	4	common with TLR3	not screened	not screened	---	---	scored as hit
23	ACTR10	55860	POSITIVE regulator (silencing reduces NFkB signaling)	5.1337	-3.81639	11.8455	-5.07413	-4.44526	2	common with TLR3	not screened	not screened	---	---
24	ZNF548	147694	POSITIVE regulator (silencing reduces NFkB signaling)	7.99298	-3.39589	6.65755	-5.47329	-4.43459	4	common with TLR3	not screened	not screened	---	---
25	SORT1	6272	POSITIVE regulator (silencing reduces NFkB signaling)	1.01673	-3.36507	1.24113	-5.4631	-4.41408	3	common with TLR3	not screened	not screened	---	---	scored as hit
26	SPAG6	9576	POSITIVE regulator (silencing reduces NFkB signaling)	9.32835	-4.28903	2.36737	-4.52951	-4.40927	2	common with TLR3	not screened	not screened	---	---
27	CCL14	6359	POSITIVE regulator (silencing reduces NFkB signaling)	9.63955	-4.02405	8.46089	-4.78137	-4.40271	3	unique to NOD1/2	Positive regulator	Positive regulator	---	---
28	PRY	442862	POSITIVE regulator (silencing reduces NFkB signaling)	3.36566	-3.65905	6.45296	-5.13585	-4.39745	4	common with TLR3	not screened	not screened	---	---
29	GAGE2A	2577	POSITIVE regulator (silencing reduces NFkB signaling)	5.86304	-3.7925	3.58413	-4.97922	-4.38586	2	common with TLR3	not screened	not screened	---	---
30	RNF44	22838	POSITIVE regulator (silencing reduces NFkB signaling)	3.02588	-3.38252	2.10022	-5.38373	-4.38312	3	common with TLR3	not screened	not screened	Ubiquitin Ligase	---
31	C6ORF195	154386	POSITIVE regulator (silencing reduces NFkB signaling)	5.82441	-3.13857	5.1315	-5.56841	-4.35349	2	common with TLR3	not screened	not screened	---	---
32	CYP4F2	8529	POSITIVE regulator (silencing reduces NFkB signaling)	1.45531	-3.29253	1.54274	-5.40728	-4.34991	3	common with TLR3	not screened	not screened	---	---
33	UBE2D2	7322	POSITIVE regulator (silencing reduces NFkB signaling)	3.80638	-3.23417	1.82306	-5.46434	-4.34925	2	unique to NOD1/2	Positive regulator	No effect	---	---
34	MBNL2	10150	POSITIVE regulator (silencing reduces NFkB signaling)	6.20898	-3.79199	8.65947	-4.8657	-4.32884	2	common with TLR3	not screened	not screened	---	---
35	TBC1D5	9779	POSITIVE regulator (silencing reduces NFkB signaling)	7.54982	-5.40934	8.12493	-3.23869	-4.32402	2	common with TLR3	not screened	not screened	---	---	scored as hit
36	WDR59	79726	POSITIVE regulator (silencing reduces NFkB signaling)	3.60437	-3.27257	2.12864	-5.37546	-4.32402	3	unique to NOD1/2	No effect	No effect	---	---
37	TRIM55	84675	POSITIVE regulator (silencing reduces NFkB signaling)	4.5662	-3.08976	1.53368	-5.5485	-4.31913	3	common with TLR3	not screened	not screened	Ubiquitin Ligase	---
38	ZDHHC23	254887	POSITIVE regulator (silencing reduces NFkB signaling)	11.7389	-4.08864	2.45614	-4.54498	-4.31681	2	common with TLR3	not screened	not screened	---	Crohn's disease
39	SLC35F1	222553	POSITIVE regulator (silencing reduces NFkB signaling)	4.09319	-4.16578	6.04834	-4.39841	-4.2821	3	common with TLR3	not screened	not screened	---	---
40	ZFP3	124961	POSITIVE regulator (silencing reduces NFkB signaling)	3.64062	-3.53683	3.84398	-4.99079	-4.26381	3	common with TLR3	not screened	not screened	---	---
41	ARMC6	93436	POSITIVE regulator (silencing reduces NFkB signaling)	2.67978	-3.95973	6.26788	-4.55985	-4.25979	4	common with TLR3	not screened	not screened	---	---	scored as hit
42	PSMC3IP	29893	POSITIVE regulator (silencing reduces NFkB signaling)	11.9816	-2.93695	8.09564	-5.55437	-4.24566	3	unique to NOD1/2	Positive regulator	No effect	---	---
43	ZFP14	57677	POSITIVE regulator (silencing reduces NFkB signaling)	6.85554	-4.398	11.2482	-4.09124	-4.24462	4	common with TLR3	not screened	not screened	---	---
44	CD160	11126	POSITIVE regulator (silencing reduces NFkB signaling)	6.89117	-4.77036	2.51068	-3.70995	-4.24015	2	common with TLR3	not screened	not screened	---	---
45	CD48	962	POSITIVE regulator (silencing reduces NFkB signaling)	6.38272	-3.24464	3.50321	-5.17657	-4.21061	3	common with TLR3	not screened	not screened	---	Inflammatory bowel disease
46	CARD14	79092	POSITIVE regulator (silencing reduces NFkB signaling)	8.33796	-5.14132	7.18767	-3.27757	-4.20945	2	common with TLR3	not screened	not screened	---	---
47	ANKFY1	51479	POSITIVE regulator (silencing reduces NFkB signaling)	7.66073	-2.74985	4.86087	-5.657	-4.20343	3	unique to NOD1/2	Positive regulator	Positive regulator	Ubiquitin Ligase	---
48	ZNF354A	6940	POSITIVE regulator (silencing reduces NFkB signaling)	6.79394	-4.79543	3.40116	-3.59009	-4.19276	4	common with TLR3	not screened	not screened	---	---
49	APOL6	80830	POSITIVE regulator (silencing reduces NFkB signaling)	9.46654	-4.64901	5.54875	-3.7217	-4.18535	2	common with TLR3	not screened	not screened	---	---	scored as hit
50	XIAP	331	POSITIVE regulator (silencing reduces NFkB signaling)	5.87513	-5.15372	8.27162	-3.1915	-4.17261	2	common with TLR3	not screened	not screened	Ubiquitin Ligase	---
51	HOXA7	3204	POSITIVE regulator (silencing reduces NFkB signaling)	4.73298	-3.23225	5.09029	-5.10245	-4.16735	3	common with TLR3	not screened	not screened	---	---
52	KRT82	3888	POSITIVE regulator (silencing reduces NFkB signaling)	9.41825	-2.96618	4.17954	-5.36429	-4.16524	3	unique to NOD1/2	Positive regulator	No effect	---	---
53	RDH12	145226	POSITIVE regulator (silencing reduces NFkB signaling)	3.54818	-2.9464	1.68855	-5.3803	-4.16335	4	common with TLR3	not screened	not screened	---	---
54	CLPS	1208	POSITIVE regulator (silencing reduces NFkB signaling)	8.38489	-2.85799	2.2214	-5.46251	-4.16025	3	common with TLR3	not screened	not screened	---	---
55	ITGB3	3690	POSITIVE regulator (silencing reduces NFkB signaling)	3.41449	-3.48593	6.29573	-4.82653	-4.15623	2	common with TLR3	not screened	not screened	---	---			scored as hit
56	BRWD3	254065	POSITIVE regulator (silencing reduces NFkB signaling)	10.9821	-3.22183	9.11062	-5.08331	-4.15257	3	unique to NOD1/2	Positive regulator	No effect	---	---
57	C1ORF26	54823	POSITIVE regulator (silencing reduces NFkB signaling)	4.06263	-4.17222	7.20453	-4.1259	-4.14906	3	common with TLR3	not screened	not screened	---	---	scored as hit
58	TRAP1	10131	POSITIVE regulator (silencing reduces NFkB signaling)	3.6528	-2.92909	1.85179	-5.35009	-4.13959	4	common with TLR3	not screened	not screened	---	---	scored as hit
59	ANKRD22	118932	POSITIVE regulator (silencing reduces NFkB signaling)	6.13897	-3.80753	10.0428	-4.44584	-4.12669	3	common with TLR3	not screened	not screened	---	---	scored as hit
60	C3ORF24	115795	POSITIVE regulator (silencing reduces NFkB signaling)	3.09193	-4.21329	4.22796	-4.03017	-4.12173	2	common with TLR3	not screened	not screened	---	---	scored as hit
61	TNFRSF11A	8792	POSITIVE regulator (silencing reduces NFkB signaling)	2.46341	-3.66891	7.64883	-4.51681	-4.09286	2	common with TLR3	not screened	not screened	---	---
62	PHLDA3	23612	POSITIVE regulator (silencing reduces NFkB signaling)	8.34367	-2.60529	5.14555	-5.56381	-4.08455	2	common with TLR3	not screened	not screened	---	---	scored as hit
63	STRAP	11171	POSITIVE regulator (silencing reduces NFkB signaling)	2.01058	-3.6646	12.7574	-4.49919	-4.08189	2	common with TLR3	not screened	not screened	---	---
64	PHF6	84295	POSITIVE regulator (silencing reduces NFkB signaling)	4.385	-3.1242	3.32104	-5.02867	-4.07643	3	common with TLR3	not screened	not screened	---	---
65	ARL14	80117	POSITIVE regulator (silencing reduces NFkB signaling)	2.9725	-5.16607	19.8844	-2.97061	-4.06834	2	common with TLR3	not screened	not screened	---	---	scored as hit
66	BRCA1	672	POSITIVE regulator (silencing reduces NFkB signaling)	4.33176	-3.13432	3.45754	-4.98897	-4.06164	3	common with TLR3	not screened	not screened	Ubiquitin Ligase	---
67	ZRANB2	9406	POSITIVE regulator (silencing reduces NFkB signaling)	3.38449	-4.82502	4.32393	-3.26774	-4.04638	2	common with TLR3	not screened	not screened	---	---	scored as hit
68	C22ORF32	91689	POSITIVE regulator (silencing reduces NFkB signaling)	12.7546	-2.71663	8.48206	-5.37503	-4.04583	3	common with TLR3	not screened	not screened	---	---	scored as hit
69	FUT10	84750	POSITIVE regulator (silencing reduces NFkB signaling)	12.0597	-3.32378	8.51456	-4.76408	-4.04393	3	unique to NOD1/2	Positive regulator	No effect	---	---
70	URB2	9816	POSITIVE regulator (silencing reduces NFkB signaling)	4.35838	-3.91315	2.87818	-4.16406	-4.0386	2	unique to NOD1/2	Positive regulator	No effect	---	---
71	PYGM	5837	POSITIVE regulator (silencing reduces NFkB signaling)	2.78384	-3.07281	3.88549	-4.97372	-4.02326	4	unique to NOD1/2	Positive regulator	Positive regulator	---	---	scored as hit			scored as hit
72	RELA	5970	POSITIVE regulator (silencing reduces NFkB signaling)	2.36188	-4.01281	4.0315	-4.0235	-4.01816	4	unique to NOD1/2	Positive regulator	Positive regulator	---	Inflammatory bowel disease	scored as hit	scored as hit	scored as hit	scored as hit
73	FBXO17	115290	POSITIVE regulator (silencing reduces NFkB signaling)	3.74361	-3.2461	4.24457	-4.76008	-4.00309	2	common with TLR3	not screened	not screened	Ubiquitin Ligase	---
74	GPATCH8	23131	POSITIVE regulator (silencing reduces NFkB signaling)	12.5891	-3.68524	4.0246	-4.30919	-3.99722	4	common with TLR3	not screened	not screened	---	---
75	PHF17	79960	POSITIVE regulator (silencing reduces NFkB signaling)	6.28445	-2.76319	2.70049	-5.20915	-3.98617	2	unique to NOD1/2	Positive regulator	No effect	---	---	scored as hit			scored as hit
76	KIAA0913	23053	POSITIVE regulator (silencing reduces NFkB signaling)	5.80745	-3.65412	2.30647	-4.30664	-3.98038	2	unique to NOD1/2	Positive regulator	No effect	---	---
77	C9ORF95	54981	POSITIVE regulator (silencing reduces NFkB signaling)	12.6253	-3.03121	4.67001	-4.92763	-3.97942	2	common with TLR3	not screened	not screened	---	---	scored as hit
78	MREG	55686	POSITIVE regulator (silencing reduces NFkB signaling)	6.06984	-2.95438	3.87667	-4.98294	-3.96866	3	common with TLR3	not screened	not screened	---	---
79	KIAA1467	57613	POSITIVE regulator (silencing reduces NFkB signaling)	4.63972	-4.72286	19.0509	-3.20721	-3.96503	2	common with TLR3	not screened	not screened	---	---
80	S100A8	6279	POSITIVE regulator (silencing reduces NFkB signaling)	9.3782	-4.68754	7.31814	-3.24222	-3.96488	3	common with TLR3	not screened	not screened	---	---
81	PPP1R9B	84687	POSITIVE regulator (silencing reduces NFkB signaling)	4.40456	-3.52355	1.72774	-4.34349	-3.93352	2	common with TLR3	not screened	not screened	---	---
82	BCLAF1	9774	POSITIVE regulator (silencing reduces NFkB signaling)	1.17723	-3.9166	0.0943032	-3.94138	-3.92899	2	common with TLR3	not screened	not screened	---	---
83	NEURL3	93082	POSITIVE regulator (silencing reduces NFkB signaling)	5.67591	-2.87885	3.51515	-4.97222	-3.92553	2	common with TLR3	not screened	not screened	---	---
84	KAAG1	353219	POSITIVE regulator (silencing reduces NFkB signaling)	11.4455	-3.50149	9.84142	-4.33674	-3.91912	2	common with TLR3	not screened	not screened	---	---
85	ACTN1	87	POSITIVE regulator (silencing reduces NFkB signaling)	0.676715	-4.0147	0.760456	-3.81976	-3.91723	2	common with TLR3	not screened	not screened	---	---	scored as hit
86	C10ORF46	143384	POSITIVE regulator (silencing reduces NFkB signaling)	5.61308	-2.89079	3.64868	-4.93338	-3.91208	2	common with TLR3	not screened	not screened	---	---
87	ZNF471	57573	POSITIVE regulator (silencing reduces NFkB signaling)	10.7437	-4.09189	5.52044	-3.72937	-3.91063	2	common with TLR3	not screened	not screened	---	---
88	LPAR4	2846	POSITIVE regulator (silencing reduces NFkB signaling)	2.94829	-3.55393	1.48271	-4.25901	-3.90647	3	unique to NOD1/2	Positive regulator	No effect	---	---
89	CXCL1	2919	POSITIVE regulator (silencing reduces NFkB signaling)	8.61934	-3.93928	8.24484	-3.87067	-3.90497	2	common with TLR3	not screened	not screened	---	Inflammatory bowel disease
90	FUBP1	8880	POSITIVE regulator (silencing reduces NFkB signaling)	7.71119	-2.65924	4.89322	-5.14756	-3.9034	3	common with TLR3	not screened	not screened	---	---
91	RBM15B	29890	POSITIVE regulator (silencing reduces NFkB signaling)	6.82564	-3.66676	8.60927	-4.13873	-3.90274	3	unique to NOD1/2	Positive regulator	No effect	---	---
92	TMSL3	7117	POSITIVE regulator (silencing reduces NFkB signaling)	3.66164	-4.12689	0.672897	-3.66231	-3.8946	4	common with TLR3	not screened	not screened	---	---	scored as hit
93	RPGRIP1	57096	POSITIVE regulator (silencing reduces NFkB signaling)	12.2654	-3.26425	9.30168	-4.51058	-3.88741	3	unique to NOD1/2	Positive regulator	Positive regulator	---	---	scored as hit
94	GPD2	2820	POSITIVE regulator (silencing reduces NFkB signaling)	0.0823699	-4.13119	1.82704	-3.62503	-3.87811	3	common with TLR3	not screened	not screened	---	---
95	ROMO1	140823	POSITIVE regulator (silencing reduces NFkB signaling)	2.06179	-3.55794	1.78225	-4.16832	-3.86313	2	common with TLR3	not screened	not screened	---	---
96	DDA1	79016	POSITIVE regulator (silencing reduces NFkB signaling)	11.1445	-3.21431	14.1262	-4.51121	-3.86276	2	common with TLR3	not screened	not screened	---	---
97	BBC3	27113	POSITIVE regulator (silencing reduces NFkB signaling)	7.50263	-3.29088	13.3631	-4.43061	-3.86074	3	common with TLR3	not screened	not screened	---	---
98	GNS	2799	POSITIVE regulator (silencing reduces NFkB signaling)	1.67492	-3.81906	0.343238	-3.89593	-3.8575	2	common with TLR3	not screened	not screened	---	---
99	PIP4K2C	79837	POSITIVE regulator (silencing reduces NFkB signaling)	2.86562	-3.0483	2.88883	-4.66206	-3.85518	2	common with TLR3	not screened	not screened	---	---
100	IKBKG	8517	POSITIVE regulator (silencing reduces NFkB signaling)	7.24861	-4.4616	3.04204	-3.24407	-3.85284	4	common with TLR3	not screened	not screened	---	---	scored as hit
101	C12ORF11	55726	POSITIVE regulator (silencing reduces NFkB signaling)	6.76035	-3.6844	9.04895	-4.01709	-3.85074	2	common with TLR3	not screened	not screened	---	---
102	C17ORF47	284083	POSITIVE regulator (silencing reduces NFkB signaling)	4.93445	-3.22661	6.07861	-4.45373	-3.84017	2	common with TLR3	not screened	not screened	---	---
103	MVP	9961	POSITIVE regulator (silencing reduces NFkB signaling)	7.05382	-3.60441	11.2956	-4.06562	-3.83501	2	unique to NOD1/2	Positive regulator	No effect	---	---
104	HOXB6	3216	POSITIVE regulator (silencing reduces NFkB signaling)	0.0437274	-3.95915	0.613401	-3.7071	-3.83313	2	unique to NOD1/2	No effect	No effect	---	---	scored as hit
105	PRAMEF15	343070	POSITIVE regulator (silencing reduces NFkB signaling)	3.72755	-4.12832	15.5491	-3.50362	-3.81597	4	common with TLR3	not screened	not screened	---	---
106	CT47A1	728096	POSITIVE regulator (silencing reduces NFkB signaling)	3.03381	-4.25505	2.26254	-3.37485	-3.81495	2	common with TLR3	not screened	not screened	---	---
107	SYF2	25949	POSITIVE regulator (silencing reduces NFkB signaling)	7.54191	-3.47321	8.56365	-4.15135	-3.81228	2	unique to NOD1/2	No effect	No effect	---	---
108	ZBTB39	9880	POSITIVE regulator (silencing reduces NFkB signaling)	3.31151	-3.32628	1.16023	-4.28715	-3.80671	3	common with TLR3	not screened	not screened	Ubiquitin Ligase	---
109	CD209	30835	POSITIVE regulator (silencing reduces NFkB signaling)	7.70954	-3.45883	11.0093	-4.15251	-3.80567	3	unique to NOD1/2	Positive regulator	No effect	---	---
110	SMAD4	4089	POSITIVE regulator (silencing reduces NFkB signaling)	0.279067	-3.91963	0.698535	-3.68961	-3.80462	3	common with TLR3	not screened	not screened	---	---		scored as hit
111	ADARB2	105	POSITIVE regulator (silencing reduces NFkB signaling)	7.51194	-2.67293	11.6949	-4.91633	-3.79463	2	common with TLR3	not screened	not screened	---	---
112	FAM19A5	25817	POSITIVE regulator (silencing reduces NFkB signaling)	12.522	-3.93395	17.0405	-3.63652	-3.78523	2	common with TLR3	not screened	not screened	---	---
113	FCHO1	23149	POSITIVE regulator (silencing reduces NFkB signaling)	5.76	-4.58743	11.2586	-2.97961	-3.78352	3	common with TLR3	not screened	not screened	---	---
114	HYAL3	8372	POSITIVE regulator (silencing reduces NFkB signaling)	1.96879	-3.76146	0.872116	-3.79937	-3.78042	3	common with TLR3	not screened	not screened	---	---
115	TDRD5	163589	POSITIVE regulator (silencing reduces NFkB signaling)	12.8877	-2.97171	5.8802	-4.56981	-3.77076	3	common with TLR3	not screened	not screened	---	---
116	ZXDB	158586	POSITIVE regulator (silencing reduces NFkB signaling)	2.81423	-4.33092	16.2516	-3.20572	-3.76832	2	common with TLR3	not screened	not screened	---	---
117	PRAMEF4	400735	POSITIVE regulator (silencing reduces NFkB signaling)	2.21289	-3.52993	2.63228	-4.00595	-3.76794	2	common with TLR3	not screened	not screened	---	---
118	MIER1	57708	POSITIVE regulator (silencing reduces NFkB signaling)	12.7225	-3.81771	16.911	-3.71136	-3.76454	2	common with TLR3	not screened	not screened	---	---
119	CRHBP	1393	POSITIVE regulator (silencing reduces NFkB signaling)	4.34418	-3.98757	1.42342	-3.52659	-3.75708	3	common with TLR3	not screened	not screened	---	---
120	F2RL3	9002	POSITIVE regulator (silencing reduces NFkB signaling)	2.14993	-4.05423	7.11004	-3.45818	-3.7562	2	common with TLR3	not screened	not screened	---	---
121	IL33	90865	POSITIVE regulator (silencing reduces NFkB signaling)	4.86433	-3.71409	2.9077	-3.79428	-3.75418	3	common with TLR3	not screened	not screened	---	---	scored as hit
122	TAS2R8	50836	POSITIVE regulator (silencing reduces NFkB signaling)	1.33882	-4.65822	17.1056	-2.8436	-3.75091	2	common with TLR3	not screened	not screened	---	---
123	KY	339855	POSITIVE regulator (silencing reduces NFkB signaling)	2.37959	-3.83918	9.40067	-3.65532	-3.74725	3	common with TLR3	not screened	not screened	---	---	scored as hit
124	ZMYM5	9205	POSITIVE regulator (silencing reduces NFkB signaling)	6.78233	-3.29501	1.0124	-4.19832	-3.74667	3	unique to NOD1/2	No effect	No effect	---	---
125	C11ORF92	399948	POSITIVE regulator (silencing reduces NFkB signaling)	6.37457	-3.24621	7.6935	-4.24183	-3.74402	3	common with TLR3	not screened	not screened	---	---
126	CHUK	1147	POSITIVE regulator (silencing reduces NFkB signaling)	7.83169	-4.24681	3.13401	-3.22607	-3.73644	4	common with TLR3	not screened	not screened	---	---		scored as hit	scored as hit
127	KHNYN	23351	POSITIVE regulator (silencing reduces NFkB signaling)	4.14643	-3.6765	9.74373	-3.78448	-3.73049	3	common with TLR3	not screened	not screened	---	---
128	CD207	50489	POSITIVE regulator (silencing reduces NFkB signaling)	11.3871	-4.19955	8.07784	-3.24954	-3.72454	3	common with TLR3	not screened	not screened	---	---	scored as hit
129	TMEM33	55161	POSITIVE regulator (silencing reduces NFkB signaling)	3.41204	-3.30765	1.93199	-4.13972	-3.72368	3	common with TLR3	not screened	not screened	---	---
130	SHD	56961	POSITIVE regulator (silencing reduces NFkB signaling)	4.255	-4.00578	1.9514	-3.43111	-3.71845	2	common with TLR3	not screened	not screened	---	---	scored as hit
131	FBXL21	26223	POSITIVE regulator (silencing reduces NFkB signaling)	6.42708	-2.73608	4.45018	-4.70028	-3.71818	3	common with TLR3	not screened	not screened	---	---
132	KIAA1529	57653	POSITIVE regulator (silencing reduces NFkB signaling)	10.0026	-2.9497	9.95168	-4.47351	-3.7116	3	unique to NOD1/2	No effect	No effect	---	---
133	OTX2	5015	POSITIVE regulator (silencing reduces NFkB signaling)	9.6874	-3.69717	8.79749	-3.70726	-3.70222	2	common with TLR3	not screened	not screened	---	---	scored as hit
134	PDZD4	57595	POSITIVE regulator (silencing reduces NFkB signaling)	11.0138	-3.21279	11.0452	-4.18544	-3.69912	4	common with TLR3	not screened	not screened	---	---	scored as hit
135	MYOT	9499	POSITIVE regulator (silencing reduces NFkB signaling)	5.51874	-4.48918	20.1144	-2.90534	-3.69726	2	common with TLR3	not screened	not screened	---	---
136	WFDC11	259239	POSITIVE regulator (silencing reduces NFkB signaling)	8.98565	-3.1755	10.7925	-4.21831	-3.6969	2	common with TLR3	not screened	not screened	---	---
137	MED10	84246	POSITIVE regulator (silencing reduces NFkB signaling)	6.72679	-3.30715	1.57632	-4.0781	-3.69262	3	common with TLR3	not screened	not screened	---	---
138	RBM17	84991	POSITIVE regulator (silencing reduces NFkB signaling)	15.6645	-2.85101	2.54167	-4.52527	-3.68814	2	common with TLR3	not screened	not screened	---	---
139	ZNF660	285349	POSITIVE regulator (silencing reduces NFkB signaling)	14.2549	-3.16759	4.47904	-4.20773	-3.68766	4	common with TLR3	not screened	not screened	---	---
140	ARMCX3	51566	POSITIVE regulator (silencing reduces NFkB signaling)	5.71034	-3.37448	8.77432	-4.00072	-3.6876	4	common with TLR3	not screened	not screened	---	---
141	ERBB3	2065	POSITIVE regulator (silencing reduces NFkB signaling)	4.28273	-2.79595	3.246	-4.57786	-3.6869	3	common with TLR3	not screened	not screened	---	---
142	TIFA	92610	POSITIVE regulator (silencing reduces NFkB signaling)	3.95465	-3.91285	4.56227	-3.44155	-3.6772	3	common with TLR3	not screened	not screened	---	---
143	ELP4	26610	POSITIVE regulator (silencing reduces NFkB signaling)	11.6261	-4.12419	8.21952	-3.21689	-3.67054	3	common with TLR3	not screened	not screened	---	---	scored as hit
144	NOL12	79159	POSITIVE regulator (silencing reduces NFkB signaling)	3.43371	-4.02668	5.22207	-3.3009	-3.66379	3	common with TLR3	not screened	not screened	---	---	scored as hit
145	SMPD2	6610	POSITIVE regulator (silencing reduces NFkB signaling)	7.23949	-3.23341	7.89175	-4.09235	-3.66288	2	common with TLR3	not screened	not screened	---	---	scored as hit
146	FNDC3A	22862	POSITIVE regulator (silencing reduces NFkB signaling)	9.74502	-2.87787	7.58161	-4.42305	-3.65046	2	common with TLR3	not screened	not screened	---	---
147	LRRC43	254050	POSITIVE regulator (silencing reduces NFkB signaling)	4.92599	-3.02701	1.24711	-4.27055	-3.64878	3	common with TLR3	not screened	not screened	---	---
148	TAF2	6873	POSITIVE regulator (silencing reduces NFkB signaling)	7.94737	-3.05507	7.32051	-4.21568	-3.63537	3	common with TLR3	not screened	not screened	---	---	scored as hit
149	ZNF781	163115	POSITIVE regulator (silencing reduces NFkB signaling)	12.4745	-3.72086	7.43172	-3.54846	-3.63466	4	common with TLR3	not screened	not screened	---	---
150	IRAK3	11213	POSITIVE regulator (silencing reduces NFkB signaling)	3.30931	-2.96929	4.47917	-4.28715	-3.62822	2	unique to NOD1/2	No effect	No effect	---	---		scored as hit
151	ANO9	338440	POSITIVE regulator (silencing reduces NFkB signaling)	2.81543	-3.73468	9.96034	-3.52081	-3.62775	3	common with TLR3	not screened	not screened	---	---
152	ZMAT5	55954	POSITIVE regulator (silencing reduces NFkB signaling)	8.91106	-3.30341	1.035	-3.94581	-3.62461	3	common with TLR3	not screened	not screened	---	---
153	GPR160	26996	POSITIVE regulator (silencing reduces NFkB signaling)	4.92481	-3.14693	2.24482	-4.09884	-3.62288	4	unique to NOD1/2	Positive regulator	No effect	---	---
154	MORN3	283385	POSITIVE regulator (silencing reduces NFkB signaling)	12.3646	-3.75501	7.81817	-3.46217	-3.60859	3	common with TLR3	not screened	not screened	---	---
155	ZNF134	7693	POSITIVE regulator (silencing reduces NFkB signaling)	5.57229	-3.73689	1.714	-3.47404	-3.60547	3	common with TLR3	not screened	not screened	---	---	scored as hit
156	MDM2	4193	POSITIVE regulator (silencing reduces NFkB signaling)	4.58233	-3.0867	6.48343	-4.10894	-3.59782	3	common with TLR3	not screened	not screened	Ubiquitin Ligase	---		scored as hit
157	SIX1	6495	POSITIVE regulator (silencing reduces NFkB signaling)	6.45615	-3.73921	7.77828	-3.44861	-3.59391	2	unique to NOD1/2	Positive regulator	No effect	---	---
158	TAGLN3	29114	POSITIVE regulator (silencing reduces NFkB signaling)	3.54387	-3.56003	9.52814	-3.62468	-3.59236	2	common with TLR3	not screened	not screened	---	---
159	ERP27	121506	POSITIVE regulator (silencing reduces NFkB signaling)	13.7617	-3.32086	6.02417	-3.86273	-3.5918	3	common with TLR3	not screened	not screened	---	---
160	RPE	6120	POSITIVE regulator (silencing reduces NFkB signaling)	2.67303	-3.51765	0.866432	-3.65512	-3.58638	2	unique to NOD1/2	Positive regulator	Positive regulator	---	---
161	FAM122B	159090	POSITIVE regulator (silencing reduces NFkB signaling)	11.1374	-3.21603	16.026	-3.9526	-3.58432	3	common with TLR3	not screened	not screened	---	---
162	TATDN1	83940	POSITIVE regulator (silencing reduces NFkB signaling)	6.28782	-3.04047	9.5388	-4.12575	-3.58311	4	unique to NOD1/2	Positive regulator	Positive regulator	---	---	scored as hit
163	GPR81	27198	POSITIVE regulator (silencing reduces NFkB signaling)	3.25749	-3.49026	4.36842	-3.65254	-3.5714	3	unique to NOD1/2	Positive regulator	No effect	---	---
164	PIGW	284098	POSITIVE regulator (silencing reduces NFkB signaling)	10.3525	-2.87202	10.6414	-4.26419	-3.5681	3	common with TLR3	not screened	not screened	---	---	scored as hit
165	C19ORF63	284361	POSITIVE regulator (silencing reduces NFkB signaling)	3.62093	-3.60501	11.3897	-3.51988	-3.56244	2	common with TLR3	not screened	not screened	---	---
166	LRRN1	57633	POSITIVE regulator (silencing reduces NFkB signaling)	9.06346	-3.15822	11.6234	-3.96612	-3.56217	2	common with TLR3	not screened	not screened	---	---
167	KIAA1328	57536	POSITIVE regulator (silencing reduces NFkB signaling)	9.66633	-2.61053	6.48606	-4.51118	-3.56085	2	common with TLR3	not screened	not screened	---	---
168	ZNF330	27309	POSITIVE regulator (silencing reduces NFkB signaling)	5.34172	-2.94236	6.2822	-4.16746	-3.55491	2	common with TLR3	not screened	not screened	---	---	scored as hit
169	LXN	56925	POSITIVE regulator (silencing reduces NFkB signaling)	13.1028	-3.14889	4.59448	-3.96073	-3.55481	2	common with TLR3	not screened	not screened	---	---
170	RNASE8	122665	POSITIVE regulator (silencing reduces NFkB signaling)	0.84914	-3.32448	0.47385	-3.77978	-3.55213	3	common with TLR3	not screened	not screened	---	---
171	HOOK2	29911	POSITIVE regulator (silencing reduces NFkB signaling)	10.0037	-3.9187	13.439	-3.17806	-3.54838	2	common with TLR3	not screened	not screened	---	---
172	WNT5A	7474	POSITIVE regulator (silencing reduces NFkB signaling)	6.59121	-3.51402	5.22771	-3.57811	-3.54606	3	common with TLR3	not screened	not screened	---	---
173	C2ORF88	84281	POSITIVE regulator (silencing reduces NFkB signaling)	6.7993	-3.59504	9.88058	-3.49517	-3.5451	2	common with TLR3	not screened	not screened	---	---
174	IPO5	3843	POSITIVE regulator (silencing reduces NFkB signaling)	1.32729	-3.24991	0.105975	-3.83845	-3.54418	2	unique to NOD1/2	Positive regulator	No effect	---	---
175	SH3BGRL3	83442	POSITIVE regulator (silencing reduces NFkB signaling)	5.84883	-3.65775	15.7245	-3.42927	-3.54351	2	common with TLR3	not screened	not screened	---	---	scored as hit
176	ENPP6	133121	POSITIVE regulator (silencing reduces NFkB signaling)	1.34227	-3.24757	0.190545	-3.82497	-3.53627	2	common with TLR3	not screened	not screened	---	---
177	SPP2	6694	POSITIVE regulator (silencing reduces NFkB signaling)	13.399	-2.85583	7.08415	-4.21385	-3.53484	2	common with TLR3	not screened	not screened	---	---	scored as hit
178	FOXP2	93986	POSITIVE regulator (silencing reduces NFkB signaling)	4.1136	-3.3411	1.31441	-3.71862	-3.52986	2	common with TLR3	not screened	not screened	---	Crohn's disease
179	SLC25A21	89874	POSITIVE regulator (silencing reduces NFkB signaling)	7.20157	-3.5102	9.66524	-3.54592	-3.52806	3	unique to NOD1/2	Positive regulator	Positive regulator	---	---
180	TPD52L1	7164	POSITIVE regulator (silencing reduces NFkB signaling)	4.15116	-3.49277	11.29	-3.5525	-3.52263	2	unique to NOD1/2	Positive regulator	Positive regulator	---	---
181	SYT8	90019	POSITIVE regulator (silencing reduces NFkB signaling)	8.48493	-3.23953	8.56589	-3.80504	-3.52228	3	unique to NOD1/2	Positive regulator	Positive regulator	---	---
182	WDR53	348793	POSITIVE regulator (silencing reduces NFkB signaling)	10.5885	-3.33402	12.0753	-3.70737	-3.52069	3	common with TLR3	not screened	not screened	---	---	scored as hit
183	SDCBP	6386	POSITIVE regulator (silencing reduces NFkB signaling)	1.00571	-3.30006	0.865001	-3.71739	-3.50872	3	common with TLR3	not screened	not screened	---	---
184	IER5L	389792	POSITIVE regulator (silencing reduces NFkB signaling)	8.75571	-2.86383	1.2293	-4.15208	-3.50796	2	common with TLR3	not screened	not screened	---	---
185	SPERT	220082	POSITIVE regulator (silencing reduces NFkB signaling)	4.14113	-3.41682	9.6964	-3.58425	-3.50053	3	common with TLR3	not screened	not screened	---	---
186	COMMD10	51397	POSITIVE regulator (silencing reduces NFkB signaling)	4.92285	-3.86316	16.436	-3.12755	-3.49535	2	common with TLR3	not screened	not screened	---	---
187	PSG11	5680	POSITIVE regulator (silencing reduces NFkB signaling)	6.53827	-3.53971	1.85459	-3.44862	-3.49417	3	common with TLR3	not screened	not screened	---	---
188	ZBTB22	9278	POSITIVE regulator (silencing reduces NFkB signaling)	12.2378	-4.09869	18.3334	-2.88934	-3.49401	2	common with TLR3	not screened	not screened	Ubiquitin Ligase	---
189	FAM195A	84331	POSITIVE regulator (silencing reduces NFkB signaling)	15.1668	-2.8842	4.94572	-4.10353	-3.49386	3	common with TLR3	not screened	not screened	---	---
190	KLHDC10	23008	POSITIVE regulator (silencing reduces NFkB signaling)	11.8308	-3.21129	8.57289	-3.77367	-3.49248	3	common with TLR3	not screened	not screened	---	---
191	CNDP2	55748	POSITIVE regulator (silencing reduces NFkB signaling)	2.8829	-3.81378	2.04361	-3.16142	-3.4876	2	common with TLR3	not screened	not screened	---	---
192	DDX26B	203522	POSITIVE regulator (silencing reduces NFkB signaling)	13.4616	-3.50766	8.13119	-3.46695	-3.48731	2	common with TLR3	not screened	not screened	---	---
193	GEN1	348654	POSITIVE regulator (silencing reduces NFkB signaling)	6.90754	-3.64288	8.35246	-3.31877	-3.48082	2	unique to NOD1/2	Positive regulator	Positive regulator	---	---
194	STARD3	10948	POSITIVE regulator (silencing reduces NFkB signaling)	3.76289	-3.34873	15.0164	-3.61229	-3.48051	2	unique to NOD1/2	Positive regulator	Positive regulator	---	---
195	IFLTD1	160492	POSITIVE regulator (silencing reduces NFkB signaling)	10.6987	-4.27269	11.2841	-2.68831	-3.4805	2	unique to NOD1/2	Positive regulator	No effect	---	---
196	SCGBL	284402	POSITIVE regulator (silencing reduces NFkB signaling)	7.60772	-3.42454	9.72513	-3.53181	-3.47817	4	unique to NOD1/2	Positive regulator	Positive regulator	---	---
197	ZNF420	147923	POSITIVE regulator (silencing reduces NFkB signaling)	8.63357	-2.89052	1.6914	-4.05357	-3.47204	3	common with TLR3	not screened	not screened	---	---	scored as hit
198	ZCCHC14	23174	POSITIVE regulator (silencing reduces NFkB signaling)	15.2951	-3.00443	6.32277	-3.93156	-3.468	3	common with TLR3	not screened	not screened	---	---
199	C12ORF60	144608	POSITIVE regulator (silencing reduces NFkB signaling)	14.0092	-3.35738	7.71568	-3.5737	-3.46554	2	common with TLR3	not screened	not screened	---	---
200	CCDC135	84229	POSITIVE regulator (silencing reduces NFkB signaling)	13.7417	-3.4308	8.0097	-3.49816	-3.46448	2	common with TLR3	not screened	not screened	---	---
201	ZFP36	7538	POSITIVE regulator (silencing reduces NFkB signaling)	12.4466	-3.07172	8.31303	-3.8505	-3.46111	3	common with TLR3	not screened	not screened	---	---	scored as hit
202	RNF31	55072	POSITIVE regulator (silencing reduces NFkB signaling)	6.73354	-2.67783	6.02113	-4.24339	-3.46061	4	common with TLR3	not screened	not screened	Ubiquitin Ligase	---	scored as hit		scored as hit
203	KIAA1586	57691	POSITIVE regulator (silencing reduces NFkB signaling)	5.66236	-2.89051	2.51073	-4.02917	-3.45984	3	common with TLR3	not screened	not screened	---	---
204	MLKL	197259	POSITIVE regulator (silencing reduces NFkB signaling)	9.30474	-2.65619	2.73064	-4.26238	-3.45929	2	unique to NOD1/2	Positive regulator	Positive regulator	---	---				scored as hit
205	KBTBD7	84078	POSITIVE regulator (silencing reduces NFkB signaling)	7.20871	-3.08513	9.5504	-3.8276	-3.45636	2	common with TLR3	not screened	not screened	Ubiquitin Ligase	---
206	LPPR1	54886	POSITIVE regulator (silencing reduces NFkB signaling)	7.44755	-2.62405	6.77204	-4.28707	-3.45556	2	unique to NOD1/2	Positive regulator	No effect	---	---
207	FAM5C	339479	POSITIVE regulator (silencing reduces NFkB signaling)	11.8697	-3.03995	16.4251	-3.83525	-3.4376	3	common with TLR3	not screened	not screened	---	---
208	COBRA1	25920	POSITIVE regulator (silencing reduces NFkB signaling)	11.8966	-3.58894	7.16162	-3.28463	-3.43678	2	unique to NOD1/2	Positive regulator	No effect	---	---
209	LOC645453	51132	POSITIVE regulator (silencing reduces NFkB signaling)	5.12752	-2.98307	7.24449	-3.88759	-3.43533	3	common with TLR3	not screened	not screened	---	---
210	IQUB	154865	POSITIVE regulator (silencing reduces NFkB signaling)	11.3193	-3.12573	12.0086	-3.73833	-3.43203	4	common with TLR3	not screened	not screened	---	---
211	INSR	3643	POSITIVE regulator (silencing reduces NFkB signaling)	7.72116	-4.28753	6.47148	-2.57293	-3.43023	2	common with TLR3	not screened	not screened	---	---
212	SLC4A4	8671	POSITIVE regulator (silencing reduces NFkB signaling)	3.03734	-3.45648	2.12417	-3.3967	-3.42659	2	common with TLR3	not screened	not screened	---	---	scored as hit
213	PIP4K2A	5305	POSITIVE regulator (silencing reduces NFkB signaling)	8.14501	-2.8828	4.33299	-3.96814	-3.42547	2	common with TLR3	not screened	not screened	---	---
214	AHSA2	130872	POSITIVE regulator (silencing reduces NFkB signaling)	4.91525	-3.14101	14.7809	-3.70472	-3.42286	3	unique to NOD1/2	Positive regulator	No effect	---	Inflammatory bowel disease
215	ZNF121	7675	POSITIVE regulator (silencing reduces NFkB signaling)	9.41976	-3.04237	8.59468	-3.79825	-3.42031	2	common with TLR3	not screened	not screened	---	---	scored as hit
216	XRCC1	7515	POSITIVE regulator (silencing reduces NFkB signaling)	1.55621	-3.2142	1.4514	-3.62386	-3.41903	3	unique to NOD1/2	Positive regulator	Positive regulator	---	---
217	GDA	9615	POSITIVE regulator (silencing reduces NFkB signaling)	7.17719	-3.58533	8.65824	-3.24963	-3.41748	2	unique to NOD1/2	Positive regulator	No effect	---	---
218	RCL1	10171	POSITIVE regulator (silencing reduces NFkB signaling)	0.18653	-3.92828	1.78991	-2.9061	-3.41719	3	common with TLR3	not screened	not screened	---	---
219	PYHIN1	149628	POSITIVE regulator (silencing reduces NFkB signaling)	3.89669	-3.47543	10.6779	-3.34836	-3.41189	2	common with TLR3	not screened	not screened	---	---
220	C3ORF62	375341	POSITIVE regulator (silencing reduces NFkB signaling)	10.315	-2.72384	8.75437	-4.09859	-3.41121	2	common with TLR3	not screened	not screened	---	---
221	CXORF61	203413	POSITIVE regulator (silencing reduces NFkB signaling)	10.7754	-3.28075	12.448	-3.53437	-3.40756	3	common with TLR3	not screened	not screened	---	---	scored as hit
222	RAVER2	55225	POSITIVE regulator (silencing reduces NFkB signaling)	6.23295	-3.41505	4.75916	-3.39958	-3.40731	3	common with TLR3	not screened	not screened	---	---
223	RFESD	317671	POSITIVE regulator (silencing reduces NFkB signaling)	14.7845	-3.14458	7.36248	-3.66444	-3.40451	4	common with TLR3	not screened	not screened	---	---
224	CCDC92	80212	POSITIVE regulator (silencing reduces NFkB signaling)	10.8166	-3.26899	12.4442	-3.53616	-3.40258	3	common with TLR3	not screened	not screened	---	---
225	USP33	23032	POSITIVE regulator (silencing reduces NFkB signaling)	3.79984	-3.61255	1.98351	-3.17422	-3.39338	2	common with TLR3	not screened	not screened	---	---
226	C1ORF130	400746	POSITIVE regulator (silencing reduces NFkB signaling)	8.13744	-3.51641	4.34252	-3.26391	-3.39016	3	common with TLR3	not screened	not screened	---	---	scored as hit
227	C5ORF23	79614	POSITIVE regulator (silencing reduces NFkB signaling)	5.41287	-3.1119	9.34929	-3.66767	-3.38978	2	common with TLR3	not screened	not screened	---	---
228	PTPN3	5774	POSITIVE regulator (silencing reduces NFkB signaling)	3.5861	-3.65945	2.24201	-3.11917	-3.38931	3	common with TLR3	not screened	not screened	---	---			scored as hit
229	ESX1	80712	POSITIVE regulator (silencing reduces NFkB signaling)	8.26384	-3.9069	19.7134	-2.86837	-3.38764	2	common with TLR3	not screened	not screened	---	---
230	C12ORF34	84915	POSITIVE regulator (silencing reduces NFkB signaling)	5.14449	-3.17625	9.64149	-3.59744	-3.38685	4	common with TLR3	not screened	not screened	---	---
231	ANKRD33	341405	POSITIVE regulator (silencing reduces NFkB signaling)	9.81016	-3.53513	18.4596	-3.23704	-3.38609	2	common with TLR3	not screened	not screened	---	---	scored as hit
232	LOC645822	84669	POSITIVE regulator (silencing reduces NFkB signaling)	4.40312	-3.48015	1.46841	-3.28391	-3.38203	2	common with TLR3	not screened	not screened	---	---
233	ADH5	128	POSITIVE regulator (silencing reduces NFkB signaling)	1.99942	-3.14508	1.5262	-3.61193	-3.37851	2	unique to NOD1/2	Positive regulator	Positive regulator	---	---
234	FRAT2	23401	POSITIVE regulator (silencing reduces NFkB signaling)	3.27167	-3.43728	15.7646	-3.31853	-3.3779	2	common with TLR3	not screened	not screened	---	---
235	SNX14	57231	POSITIVE regulator (silencing reduces NFkB signaling)	5.35422	-3.76747	16.7651	-2.988	-3.37773	3	common with TLR3	not screened	not screened	---	---
236	CGB1	114335	POSITIVE regulator (silencing reduces NFkB signaling)	3.73278	-3.35416	15.5553	-3.40068	-3.37742	4	unique to NOD1/2	Positive regulator	No effect	---	---	scored as hit
237	FANCE	2178	POSITIVE regulator (silencing reduces NFkB signaling)	9.22964	-3.04239	4.7349	-3.70101	-3.3717	2	common with TLR3	not screened	not screened	---	---
238	C16ORF13	84326	POSITIVE regulator (silencing reduces NFkB signaling)	11.5691	-3.46574	13.1589	-3.26826	-3.367	2	unique to NOD1/2	Positive regulator	Positive regulator	---	---	scored as hit
239	FASTK	10922	POSITIVE regulator (silencing reduces NFkB signaling)	5.28838	-3.44098	8.07006	-3.28188	-3.36143	2	common with TLR3	not screened	not screened	---	---	scored as hit
240	IER3IP1	51124	POSITIVE regulator (silencing reduces NFkB signaling)	5.6483	-3.72137	4.33992	-2.9992	-3.36029	2	common with TLR3	not screened	not screened	---	---
241	CRYAB	1410	POSITIVE regulator (silencing reduces NFkB signaling)	7.68122	-3.25126	15.6348	-3.4673	-3.35928	3	common with TLR3	not screened	not screened	---	---	scored as hit
242	LRRC3B	116135	POSITIVE regulator (silencing reduces NFkB signaling)	16.0318	-2.80223	6.42074	-3.90639	-3.35431	2	common with TLR3	not screened	not screened	---	---	scored as hit
243	ERV3	2086	POSITIVE regulator (silencing reduces NFkB signaling)	8.95417	-3.14056	9.57643	-3.56686	-3.35371	2	common with TLR3	not screened	not screened	---	---
244	SPANXA2	30014	POSITIVE regulator (silencing reduces NFkB signaling)	8.60989	-3.21317	9.89939	-3.49073	-3.35195	2	common with TLR3	not screened	not screened	---	---
245	C11ORF55	399879	POSITIVE regulator (silencing reduces NFkB signaling)	10.3138	-2.5234	1.09951	-4.17975	-3.35157	2	common with TLR3	not screened	not screened	---	---
246	PDILT	204474	POSITIVE regulator (silencing reduces NFkB signaling)	5.17626	-3.64593	6.38919	-3.05209	-3.34901	2	common with TLR3	not screened	not screened	---	---
247	HEY2	23493	POSITIVE regulator (silencing reduces NFkB signaling)	7.35377	-3.54764	9.181	-3.13142	-3.33953	3	common with TLR3	not screened	not screened	---	---
248	RASL11B	65997	POSITIVE regulator (silencing reduces NFkB signaling)	2.13419	-3.58629	0.360206	-3.08808	-3.33719	2	unique to NOD1/2	Positive regulator	Positive regulator	---	---	scored as hit
249	ALG13	55849	POSITIVE regulator (silencing reduces NFkB signaling)	10.398	-2.505	1.18179	-4.16221	-3.3336	3	unique to NOD1/2	No effect	No effect	---	---
250	ARMC2	84071	POSITIVE regulator (silencing reduces NFkB signaling)	5.22141	-3.45773	2.036	-3.19585	-3.32679	3	common with TLR3	not screened	not screened	---	---
251	LYPD4	147719	POSITIVE regulator (silencing reduces NFkB signaling)	8.97581	-3.08573	10.7229	-3.55397	-3.31985	4	unique to NOD1/2	Positive regulator	No effect	---	---
252	RELN	5649	POSITIVE regulator (silencing reduces NFkB signaling)	4.16678	-3.53202	2.29631	-3.1076	-3.31981	2	common with TLR3	not screened	not screened	---	---
253	ZIK1	284307	POSITIVE regulator (silencing reduces NFkB signaling)	9.02693	-3.27151	3.84064	-3.36738	-3.31945	3	common with TLR3	not screened	not screened	---	---
254	KIAA0564	23078	POSITIVE regulator (silencing reduces NFkB signaling)	13.3568	-2.68241	16.0609	-3.94233	-3.31237	3	unique to NOD1/2	No effect	No effect	---	---
255	LIN9	286826	POSITIVE regulator (silencing reduces NFkB signaling)	8.60961	-3.21323	10.2381	-3.41091	-3.31207	2	common with TLR3	not screened	not screened	---	---	scored as hit
256	SPESP1	246777	POSITIVE regulator (silencing reduces NFkB signaling)	13.5341	-2.89717	11.7475	-3.72286	-3.31001	3	unique to NOD1/2	Positive regulator	Positive regulator	---	---
257	MRPS6	64968	POSITIVE regulator (silencing reduces NFkB signaling)	4.76492	-4.11261	16.442	-2.50367	-3.30814	2	common with TLR3	not screened	not screened	---	---	scored as hit
258	TMEM179	388021	POSITIVE regulator (silencing reduces NFkB signaling)	13.1277	-3.51789	9.44999	-3.09782	-3.30786	3	common with TLR3	not screened	not screened	---	---
259	NUDT12	83594	POSITIVE regulator (silencing reduces NFkB signaling)	9.19002	-3.74644	5.00019	-2.86086	-3.30365	2	common with TLR3	not screened	not screened	---	---
260	LOC727896	26973	POSITIVE regulator (silencing reduces NFkB signaling)	9.00999	-3.03518	1.19941	-3.5671	-3.30114	3	common with TLR3	not screened	not screened	---	---
261	FBXO3	26273	POSITIVE regulator (silencing reduces NFkB signaling)	6.28256	-2.76355	7.42293	-3.8357	-3.29962	2	common with TLR3	not screened	not screened	Ubiquitin Ligase	---
262	LRCH3	84859	POSITIVE regulator (silencing reduces NFkB signaling)	4.23225	-3.26412	15.7385	-3.32877	-3.29645	3	common with TLR3	not screened	not screened	---	---
263	TELO2	9894	POSITIVE regulator (silencing reduces NFkB signaling)	13.0831	-3.53175	9.61482	-3.06102	-3.29638	2	common with TLR3	not screened	not screened	---	---	scored as hit
264	TACC3	10460	POSITIVE regulator (silencing reduces NFkB signaling)	12.5465	-3.18294	12.7281	-3.40701	-3.29497	4	unique to NOD1/2	Positive regulator	Positive regulator	---	---
265	LDLR	3949	POSITIVE regulator (silencing reduces NFkB signaling)	14.361	-2.844	2.2701	-3.74234	-3.29317	2	common with TLR3	not screened	not screened	---	---
266	ABCC11	85320	POSITIVE regulator (silencing reduces NFkB signaling)	0.543678	-3.4094	1.30406	-3.17071	-3.29006	2	common with TLR3	not screened	not screened	---	---				scored as hit
267	ZNF680	340252	POSITIVE regulator (silencing reduces NFkB signaling)	14.369	-3.13214	7.8924	-3.4456	-3.28887	2	common with TLR3	not screened	not screened	---	---	scored as hit
268	LOC389901	2547	POSITIVE regulator (silencing reduces NFkB signaling)	8.04918	-2.59421	10.0153	-3.97514	-3.28468	4	common with TLR3	not screened	not screened	---	---
269	ETV5	2119	POSITIVE regulator (silencing reduces NFkB signaling)	8.73112	-3.25369	8.37747	-3.31312	-3.2834	2	common with TLR3	not screened	not screened	---	---
270	STON2	85439	POSITIVE regulator (silencing reduces NFkB signaling)	12.0175	-2.76156	16.9753	-3.79635	-3.27895	3	common with TLR3	not screened	not screened	---	---	scored as hit
271	ZFYVE26	23503	POSITIVE regulator (silencing reduces NFkB signaling)	8.1055	-2.6557	10.2245	-3.90128	-3.27849	2	unique to NOD1/2	Positive regulator	Positive regulator	---	---	scored as hit
272	TARBP2	6895	POSITIVE regulator (silencing reduces NFkB signaling)	6.38793	-3.24363	11.8599	-3.31241	-3.27802	2	unique to NOD1/2	Positive regulator	No effect	---	---	scored as hit
273	CCT4	10575	POSITIVE regulator (silencing reduces NFkB signaling)	1.70985	-3.25745	0.377072	-3.28414	-3.27079	3	common with TLR3	not screened	not screened	---	---
274	DEFB108B	245911	POSITIVE regulator (silencing reduces NFkB signaling)	9.26094	-3.00868	10.8126	-3.52914	-3.26891	3	common with TLR3	not screened	not screened	---	---
275	NUB1	51667	POSITIVE regulator (silencing reduces NFkB signaling)	11.0488	-2.71484	1.63887	-3.82131	-3.26808	2	common with TLR3	not screened	not screened	---	---
276	AKAP7	9465	POSITIVE regulator (silencing reduces NFkB signaling)	4.24057	-2.83188	10.773	-3.69908	-3.26548	3	common with TLR3	not screened	not screened	---	---
277	INTU	27152	POSITIVE regulator (silencing reduces NFkB signaling)	15.6069	-2.74744	6.38542	-3.78207	-3.26476	3	unique to NOD1/2	No effect	No effect	---	---
278	MEAF6	64769	POSITIVE regulator (silencing reduces NFkB signaling)	13.9322	-3.3785	9.38905	-3.14378	-3.26114	3	common with TLR3	not screened	not screened	---	---
279	CISD1	55847	POSITIVE regulator (silencing reduces NFkB signaling)	15.0203	-3.07987	8.29384	-3.42516	-3.25252	2	common with TLR3	not screened	not screened	---	Inflammatory bowel disease
280	C3ORF14	57415	POSITIVE regulator (silencing reduces NFkB signaling)	11.2315	-3.1934	18.2154	-3.30884	-3.25112	2	common with TLR3	not screened	not screened	---	---
281	BDH2	56898	POSITIVE regulator (silencing reduces NFkB signaling)	0.987882	-3.35152	1.50751	-3.14582	-3.24867	3	common with TLR3	not screened	not screened	---	---
282	UFC1	51506	POSITIVE regulator (silencing reduces NFkB signaling)	1.13306	-3.33261	1.36593	-3.16314	-3.24787	3	unique to NOD1/2	Positive regulator	No effect	---	---
283	HMGN5	79366	POSITIVE regulator (silencing reduces NFkB signaling)	10.8387	-2.76407	12.4042	-3.72917	-3.24662	2	unique to NOD1/2	No effect	No effect	---	---
284	ELOF1	84337	POSITIVE regulator (silencing reduces NFkB signaling)	10.3205	-2.72237	10.0028	-3.75319	-3.23778	3	common with TLR3	not screened	not screened	---	---
285	HSD3B1	3283	POSITIVE regulator (silencing reduces NFkB signaling)	9.30137	-3.13198	8.2524	-3.3414	-3.23669	2	unique to NOD1/2	Positive regulator	Positive regulator	---	---
286	TRAF3IP1	26146	POSITIVE regulator (silencing reduces NFkB signaling)	4.91374	-3.02928	5.58385	-3.44212	-3.2357	3	common with TLR3	not screened	not screened	---	---
287	FAM26F	441168	POSITIVE regulator (silencing reduces NFkB signaling)	13.8994	-3.38752	9.63967	-3.07939	-3.23346	2	common with TLR3	not screened	not screened	---	---
288	MAGEB18	286514	POSITIVE regulator (silencing reduces NFkB signaling)	6.38924	-2.8778	9.67766	-3.58875	-3.23327	3	common with TLR3	not screened	not screened	---	---	scored as hit
289	C17ORF102	400591	POSITIVE regulator (silencing reduces NFkB signaling)	7.12714	-3.10088	11.6255	-3.36469	-3.23279	3	common with TLR3	not screened	not screened	---	---
290	ZNF141	7700	POSITIVE regulator (silencing reduces NFkB signaling)	7.16178	-2.85547	11.1267	-3.60596	-3.23072	2	common with TLR3	not screened	not screened	---	---	scored as hit
291	MRPL46	26589	POSITIVE regulator (silencing reduces NFkB signaling)	11.8004	-2.55054	11.8199	-3.90649	-3.22851	2	unique to NOD1/2	Positive regulator	No effect	---	---
292	NME2	4830	POSITIVE regulator (silencing reduces NFkB signaling)	3.71379	-2.89727	7.56525	-3.55964	-3.22845	2	common with TLR3	not screened	not screened	---	---				scored as hit
293	TNFSF11	8600	POSITIVE regulator (silencing reduces NFkB signaling)	14.2779	-3.28814	8.44455	-3.16504	-3.22659	2	common with TLR3	not screened	not screened	---	Crohn's disease	scored as hit
294	C1ORF104	284618	POSITIVE regulator (silencing reduces NFkB signaling)	12.2147	-2.87052	12.3467	-3.5814	-3.22596	3	unique to NOD1/2	Positive regulator	No effect	---	---	scored as hit
295	SLC22A5	6584	POSITIVE regulator (silencing reduces NFkB signaling)	11.7719	-3.5117	8.25074	-2.93729	-3.22449	2	common with TLR3	not screened	not screened	---	Crohn's disease; Inflammatory bowel disease
296	MYO5A	4644	POSITIVE regulator (silencing reduces NFkB signaling)	0.418167	-3.35059	1.66324	-3.09524	-3.22291	2	common with TLR3	not screened	not screened	---	---	scored as hit
297	CAGE1	285782	POSITIVE regulator (silencing reduces NFkB signaling)	7.9814	-3.03302	4.72214	-3.40747	-3.22025	3	common with TLR3	not screened	not screened	---	---
298	GPR55	9290	POSITIVE regulator (silencing reduces NFkB signaling)	8.68046	-2.77818	6.00715	-3.6607	-3.21944	2	common with TLR3	not screened	not screened	---	---
299	ZDHHC17	23390	POSITIVE regulator (silencing reduces NFkB signaling)	16.2254	-2.7491	7.27455	-3.68703	-3.21807	2	common with TLR3	not screened	not screened	---	---
300	RAD1	5810	POSITIVE regulator (silencing reduces NFkB signaling)	10.4206	-2.89312	7.37859	-3.53899	-3.21606	2	common with TLR3	not screened	not screened	---	---
301	FAM13A	10144	POSITIVE regulator (silencing reduces NFkB signaling)	13.4064	-2.93033	6.36397	-3.50078	-3.21556	4	common with TLR3	not screened	not screened	---	---
302	CYHR1	50626	POSITIVE regulator (silencing reduces NFkB signaling)	10.5591	-2.65788	9.94652	-3.76876	-3.21332	3	unique to NOD1/2	Positive regulator	No effect	---	---	scored as hit
303	GALNT14	79623	POSITIVE regulator (silencing reduces NFkB signaling)	0.201771	-3.16278	0.236394	-3.26093	-3.21186	3	common with TLR3	not screened	not screened	---	---
304	C9ORF11	54586	POSITIVE regulator (silencing reduces NFkB signaling)	13.9054	-2.78974	12.0496	-3.62554	-3.20764	2	common with TLR3	not screened	not screened	---	---
305	RFPL4B	442247	POSITIVE regulator (silencing reduces NFkB signaling)	6.5949	-2.70418	7.874	-3.70451	-3.20435	4	common with TLR3	not screened	not screened	Ubiquitin Ligase	---
306	MRPS27	23107	POSITIVE regulator (silencing reduces NFkB signaling)	10.8205	-3.68234	14.8491	-2.72392	-3.20313	3	common with TLR3	not screened	not screened	---	---
307	RNF19B	127544	POSITIVE regulator (silencing reduces NFkB signaling)	14.2326	-2.93737	7.03786	-3.46852	-3.20294	2	common with TLR3	not screened	not screened	---	---
308	TAB2	23118	POSITIVE regulator (silencing reduces NFkB signaling)	4.77907	-2.82403	8.30479	-3.57963	-3.20183	2	common with TLR3	not screened	not screened	---	---
309	C19ORF34	255193	POSITIVE regulator (silencing reduces NFkB signaling)	6.64603	-2.81623	9.69955	-3.58349	-3.19986	2	common with TLR3	not screened	not screened	---	---
310	FAM55B	120406	POSITIVE regulator (silencing reduces NFkB signaling)	6.42266	-2.86979	9.92603	-3.52906	-3.19942	3	common with TLR3	not screened	not screened	---	---
311	C11ORF54	28970	POSITIVE regulator (silencing reduces NFkB signaling)	10.6873	-3.30586	13.4143	-3.08591	-3.19588	4	common with TLR3	not screened	not screened	---	---
312	CXCL6	6372	POSITIVE regulator (silencing reduces NFkB signaling)	11.8774	-3.37653	13.9487	-3.01391	-3.19522	2	common with TLR3	not screened	not screened	---	Inflammatory bowel disease
313	C13ORF26	122046	POSITIVE regulator (silencing reduces NFkB signaling)	10.4058	-2.69932	10.2292	-3.69054	-3.19493	4	common with TLR3	not screened	not screened	---	---
314	TBC1D23	55773	POSITIVE regulator (silencing reduces NFkB signaling)	14.4137	-3.11824	8.67999	-3.26975	-3.19399	2	common with TLR3	not screened	not screened	---	---
315	RNF34	80196	POSITIVE regulator (silencing reduces NFkB signaling)	4.00744	-3.19596	9.64837	-3.18846	-3.19221	2	unique to NOD1/2	No effect	No effect	Ubiquitin Ligase
316	PLEKHA7	144100	POSITIVE regulator (silencing reduces NFkB signaling)	15.8608	-2.66856	6.68476	-3.71524	-3.1919	2	common with TLR3	not screened	not screened	---	---	scored as hit
317	TXNDC8	255220	POSITIVE regulator (silencing reduces NFkB signaling)	10.2644	-2.92646	7.74036	-3.45719	-3.19182	4	common with TLR3	not screened	not screened	---	---
318	ZNF695	57116	POSITIVE regulator (silencing reduces NFkB signaling)	10.7395	-2.79999	2.79416	-3.58313	-3.19156	2	common with TLR3	not screened	not screened	---	---
319	UHMK1	127933	POSITIVE regulator (silencing reduces NFkB signaling)	6.75329	-3.15474	8.36799	-3.22717	-3.19096	3	unique to NOD1/2	Positive regulator	Positive regulator	---	---
320	FBXO27	126433	POSITIVE regulator (silencing reduces NFkB signaling)	4.31951	-3.13665	9.45323	-3.24521	-3.19093	2	common with TLR3	not screened	not screened	Ubiquitin Ligase	---
321	CXCL3	2921	POSITIVE regulator (silencing reduces NFkB signaling)	5.324	-3.43536	3.3182	-2.94478	-3.19007	3	common with TLR3	not screened	not screened	---	Inflammatory bowel disease
322	CYP4F11	57834	POSITIVE regulator (silencing reduces NFkB signaling)	14.7519	-2.74319	3.10069	-3.63053	-3.18686	4	common with TLR3	not screened	not screened	---	---			scored as hit
323	TNRC6B	23112	POSITIVE regulator (silencing reduces NFkB signaling)	9.57854	-2.92286	11.1074	-3.44757	-3.18521	2	common with TLR3	not screened	not screened	---	---
324	YPEL2	388403	POSITIVE regulator (silencing reduces NFkB signaling)	9.64727	-3.10071	4.35261	-3.26183	-3.18127	2	common with TLR3	not screened	not screened	---	---	scored as hit
325	METTL7A	25840	POSITIVE regulator (silencing reduces NFkB signaling)	10.8413	-3.28721	19.0666	-3.05856	-3.17289	4	common with TLR3	not screened	not screened	---	---
326	CD40LG	959	POSITIVE regulator (silencing reduces NFkB signaling)	13.2837	-2.69999	17.1082	-3.63438	-3.16719	2	common with TLR3	not screened	not screened	---	---		scored as hit
327	THEM5	284486	POSITIVE regulator (silencing reduces NFkB signaling)	14.7071	-3.02706	8.52519	-3.30431	-3.16569	3	common with TLR3	not screened	not screened	---	---
328	CTU1	90353	POSITIVE regulator (silencing reduces NFkB signaling)	6.51087	-2.84864	10.1188	-3.48273	-3.16568	3	unique to NOD1/2	Positive regulator	No effect	---	---
329	DDX1	1653	POSITIVE regulator (silencing reduces NFkB signaling)	0.651837	-3.08387	0.346865	-3.24521	-3.16454	2	common with TLR3	not screened	not screened	---	---
330	JAK1	3716	POSITIVE regulator (silencing reduces NFkB signaling)	9.26558	-3.7186	6.28518	-2.60939	-3.16399	2	common with TLR3	not screened	not screened	---	---
331	FAM9C	171484	POSITIVE regulator (silencing reduces NFkB signaling)	13.4754	-2.90025	6.63806	-3.42651	-3.16338	3	common with TLR3	not screened	not screened	---	---
332	IGF2BP1	10642	POSITIVE regulator (silencing reduces NFkB signaling)	15.8669	-2.8475	8.10848	-3.47278	-3.16014	3	common with TLR3	not screened	not screened	---	---
333	PGM1	5236	POSITIVE regulator (silencing reduces NFkB signaling)	4.69715	-3.23915	13.9292	-3.07925	-3.1592	2	common with TLR3	not screened	not screened	---	---
334	NR1H3	10062	POSITIVE regulator (silencing reduces NFkB signaling)	6.68287	-2.85709	12.2952	-3.45327	-3.15518	3	unique to NOD1/2	Positive regulator	No effect	---	---
335	LCMT1	51451	POSITIVE regulator (silencing reduces NFkB signaling)	10.7146	-2.83037	7.6409	-3.47968	-3.15502	2	unique to NOD1/2	Positive regulator	No effect	---	---
336	CSGALNACT1	55790	POSITIVE regulator (silencing reduces NFkB signaling)	4.39843	-3.28527	5.11641	-3.02448	-3.15488	4	common with TLR3	not screened	not screened	---	---	scored as hit
337	PXN	5829	POSITIVE regulator (silencing reduces NFkB signaling)	4.38888	-3.22953	3.67237	-3.07862	-3.15408	2	common with TLR3	not screened	not screened	---	---
338	HAUS8	93323	POSITIVE regulator (silencing reduces NFkB signaling)	6.50423	-2.85023	10.2259	-3.45697	-3.1536	3	common with TLR3	not screened	not screened	---	---
339	AADAC	13	POSITIVE regulator (silencing reduces NFkB signaling)	9.43777	-2.67958	10.0465	-3.62716	-3.15337	4	common with TLR3	not screened	not screened	---	---
340	TMEM185A	84548	POSITIVE regulator (silencing reduces NFkB signaling)	10.6508	-2.6331	10.3047	-3.66966	-3.15138	2	unique to NOD1/2	No effect	No effect	---	---
341	LRRN3	54674	POSITIVE regulator (silencing reduces NFkB signaling)	7.51641	-3.34005	4.60222	-2.95177	-3.14591	4	unique to NOD1/2	Positive regulator	Positive regulator	---	---
342	C11ORF51	25906	POSITIVE regulator (silencing reduces NFkB signaling)	16.2803	-2.73404	7.78521	-3.55584	-3.14494	3	common with TLR3	not screened	not screened	---	---
343	PTGER4	5734	POSITIVE regulator (silencing reduces NFkB signaling)	5.81707	-2.96319	5.93875	-3.32252	-3.14285	3	common with TLR3	not screened	not screened	---	Crohn's disease; Inflammatory bowel disease				scored as hit
344	PLCB2	5330	POSITIVE regulator (silencing reduces NFkB signaling)	0.858471	-3.04764	0.485219	-3.22552	-3.13658	3	common with TLR3	not screened	not screened	---	---
345	FTCD	10841	POSITIVE regulator (silencing reduces NFkB signaling)	13.2759	-2.88373	9.87781	-3.38785	-3.13579	2	common with TLR3	not screened	not screened	---	---
346	LIN28B	389421	POSITIVE regulator (silencing reduces NFkB signaling)	12.6968	-2.7331	12.4416	-3.53734	-3.13522	3	common with TLR3	not screened	not screened	---	---
347	BBS12	166379	POSITIVE regulator (silencing reduces NFkB signaling)	4.02646	-3.44432	12.8564	-2.82478	-3.13455	4	unique to NOD1/2	Positive regulator	No effect	---	---
348	POLB	5423	POSITIVE regulator (silencing reduces NFkB signaling)	4.31533	-3.30156	5.43711	-2.96593	-3.13374	3	common with TLR3	not screened	not screened	---	---	scored as hit
349	C16ORF61	56942	POSITIVE regulator (silencing reduces NFkB signaling)	8.9826	-2.91547	6.48699	-3.35183	-3.13365	3	common with TLR3	not screened	not screened	---	---
350	RFTN1	23180	POSITIVE regulator (silencing reduces NFkB signaling)	8.5169	-2.91601	5.00797	-3.34654	-3.13127	2	common with TLR3	not screened	not screened	---	---
351	FAM82B	51115	POSITIVE regulator (silencing reduces NFkB signaling)	12.0937	-2.7413	17.9574	-3.51757	-3.12944	2	common with TLR3	not screened	not screened	---	---
352	CRLS1	54675	POSITIVE regulator (silencing reduces NFkB signaling)	13.0826	-3.17368	7.15959	-3.08417	-3.12892	2	common with TLR3	not screened	not screened	---	---
353	KLHDC5	57542	POSITIVE regulator (silencing reduces NFkB signaling)	5.62455	-3.01315	15.9793	-3.23422	-3.12368	3	common with TLR3	not screened	not screened	Ubiquitin Ligase	---
354	SENP6	26054	POSITIVE regulator (silencing reduces NFkB signaling)	5.92037	-3.14717	2.34796	-3.0966	-3.12189	2	unique to NOD1/2	Positive regulator	Positive regulator	---	---	scored as hit
355	MED8	112950	POSITIVE regulator (silencing reduces NFkB signaling)	9.70676	-3.04546	8.90083	-3.19477	-3.12012	3	common with TLR3	not screened	not screened	---	---	scored as hit
356	CDX1	1044	POSITIVE regulator (silencing reduces NFkB signaling)	4.68378	-3.1386	0.292139	-3.09675	-3.11768	2	common with TLR3	not screened	not screened	---	---
357	RIPK2	8767	POSITIVE regulator (silencing reduces NFkB signaling)	5.79241	-3.01206	4.08463	-3.21286	-3.11246	4	unique to NOD1/2	Positive regulator	Positive regulator	---	Crohn's disease	34(+ve regulator)	scored as hit	scored as hit	scored as hit
358	EFCAB5	374786	POSITIVE regulator (silencing reduces NFkB signaling)	16.0192	-2.8057	8.32419	-3.41736	-3.11153	2	common with TLR3	not screened	not screened	---	---
359	STIM2	57620	POSITIVE regulator (silencing reduces NFkB signaling)	9.85897	-2.9816	14.0261	-3.23692	-3.10926	3	unique to NOD1/2	Positive regulator	Positive regulator	---	---	scored as hit
360	GOLPH3L	55204	POSITIVE regulator (silencing reduces NFkB signaling)	7.73934	-2.50552	4.18029	-3.71024	-3.10788	2	common with TLR3	not screened	not screened	---	---
361	TUSC1	286319	POSITIVE regulator (silencing reduces NFkB signaling)	7.26013	-2.66899	9.85865	-3.54525	-3.10712	2	common with TLR3	not screened	not screened	---	---
362	MUC4	4585	POSITIVE regulator (silencing reduces NFkB signaling)	9.68809	-2.60632	10.5391	-3.60705	-3.10669	2	common with TLR3	not screened	not screened	---	---
363	TAF5	6877	POSITIVE regulator (silencing reduces NFkB signaling)	10.4892	-2.87848	8.29319	-3.33218	-3.10533	2	common with TLR3	not screened	not screened	---	---	scored as hit
364	NFAT5	10725	POSITIVE regulator (silencing reduces NFkB signaling)	11.3591	-2.69283	7.47455	-3.51729	-3.10506	2	unique to NOD1/2	Positive regulator	Positive regulator	---	---
365	PNMAL1	55228	POSITIVE regulator (silencing reduces NFkB signaling)	13.551	-2.89228	13.0142	-3.31489	-3.10358	3	unique to NOD1/2	Positive regulator	Positive regulator	---	---
366	PXT1	222659	POSITIVE regulator (silencing reduces NFkB signaling)	11.1739	-2.68965	13.1113	-3.51456	-3.1021	3	common with TLR3	not screened	not screened	---	---	scored as hit
367	SENP3	26168	POSITIVE regulator (silencing reduces NFkB signaling)	3.8332	-3.60523	4.75291	-2.58444	-3.09483	2	unique to NOD1/2	Positive regulator	Positive regulator	---	---
368	ATOX1	475	POSITIVE regulator (silencing reduces NFkB signaling)	13.645	-2.82627	6.87434	-3.36248	-3.09438	3	unique to NOD1/2	No effect	No effect	---	---
369	CCL11	6356	POSITIVE regulator (silencing reduces NFkB signaling)	5.53351	-3.02956	16.1713	-3.15886	-3.09421	2	common with TLR3	not screened	not screened	---	Crohn's disease; Inflammatory bowel disease
370	KDM6A	7403	POSITIVE regulator (silencing reduces NFkB signaling)	10.0386	-2.91184	10.8157	-3.27477	-3.09331	2	unique to NOD1/2	Positive regulator	No effect	---	---	scored as hit
371	DNER	92737	POSITIVE regulator (silencing reduces NFkB signaling)	7.37625	-3.31891	17.0516	-2.86651	-3.09271	2	common with TLR3	not screened	not screened	---	---
372	C13ORF30	144809	POSITIVE regulator (silencing reduces NFkB signaling)	13.2311	-2.71264	17.6589	-3.47247	-3.09255	2	common with TLR3	not screened	not screened	---	---
373	TAX1BP1	8887	POSITIVE regulator (silencing reduces NFkB signaling)	9.16606	-2.92187	16.1206	-3.26128	-3.09157	3	common with TLR3	not screened	not screened	---	---
374	MORC4	79710	POSITIVE regulator (silencing reduces NFkB signaling)	10.3086	-2.72558	11.0751	-3.45653	-3.09105	2	unique to NOD1/2	Positive regulator	Positive regulator	---	---
375	IL7R	3575	POSITIVE regulator (silencing reduces NFkB signaling)	1.41101	-3.29639	3.63471	-2.88553	-3.09096	3	common with TLR3	not screened	not screened	---	---		scored as hit
376	ANKRD39	51239	POSITIVE regulator (silencing reduces NFkB signaling)	7.61738	-3.11256	6.30958	-3.06906	-3.09081	4	unique to NOD1/2	Positive regulator	No effect	---	---
377	GBA	2629	POSITIVE regulator (silencing reduces NFkB signaling)	4.26728	-2.79139	2.92408	-3.38897	-3.09018	2	unique to NOD1/2	Positive regulator	No effect	---	---	scored as hit
378	RAB3B	5865	POSITIVE regulator (silencing reduces NFkB signaling)	6.72393	-2.84919	12.8324	-3.33029	-3.08974	3	common with TLR3	not screened	not screened	---	---				scored as hit
379	C2ORF44	80304	POSITIVE regulator (silencing reduces NFkB signaling)	7.17819	-2.68864	10.0914	-3.48931	-3.08897	2	common with TLR3	not screened	not screened	---	---
380	EHD4	30844	POSITIVE regulator (silencing reduces NFkB signaling)	7.47636	-3.52148	11.2814	-2.65647	-3.08897	2	common with TLR3	not screened	not screened	---	---
381	TM4SF18	116441	POSITIVE regulator (silencing reduces NFkB signaling)	8.95749	-2.96814	16.2428	-3.20947	-3.0888	3	common with TLR3	not screened	not screened	---	---
382	TMEM135	65084	POSITIVE regulator (silencing reduces NFkB signaling)	5.8012	-3.01879	11.4682	-3.15842	-3.08861	4	unique to NOD1/2	Positive regulator	Positive regulator	---	---	scored as hit
383	RPP14	11102	POSITIVE regulator (silencing reduces NFkB signaling)	6.5503	-2.86352	3.55771	-3.30906	-3.08629	3	common with TLR3	not screened	not screened	---	---
384	PZP	5858	POSITIVE regulator (silencing reduces NFkB signaling)	6.69933	-2.6983	5.42768	-3.47196	-3.08513	2	unique to NOD1/2	Positive regulator	Positive regulator	---	---
385	RIT1	6016	POSITIVE regulator (silencing reduces NFkB signaling)	6.05261	-2.51295	1.25211	-3.65565	-3.0843	2	common with TLR3	not screened	not screened	---	Inflammatory bowel disease	scored as hit
386	PAFAH1B1	5048	POSITIVE regulator (silencing reduces NFkB signaling)	7.88575	-2.64236	1.49704	-3.52555	-3.08395	2	common with TLR3	not screened	not screened	---	---
387	PAF1	54623	POSITIVE regulator (silencing reduces NFkB signaling)	9.61704	-2.67563	4.32757	-3.49159	-3.08361	4	common with TLR3	not screened	not screened	---	---
388	ZNF777	27153	POSITIVE regulator (silencing reduces NFkB signaling)	10.9014	-2.75543	3.62691	-3.41145	-3.08344	2	common with TLR3	not screened	not screened	---	---	scored as hit
389	CCDC38	120935	POSITIVE regulator (silencing reduces NFkB signaling)	10.4875	-3.16829	19.799	-2.99486	-3.08157	3	common with TLR3	not screened	not screened	---	---
390	CCDC18	343099	POSITIVE regulator (silencing reduces NFkB signaling)	10.6792	-2.62543	10.7952	-3.53396	-3.0797	2	common with TLR3	not screened	not screened	---	---
391	TRMT11	60487	POSITIVE regulator (silencing reduces NFkB signaling)	4.97587	-3.21668	12.3677	-2.94224	-3.07946	3	common with TLR3	not screened	not screened	---	---
392	GATA2	2624	POSITIVE regulator (silencing reduces NFkB signaling)	10.7271	-2.8277	8.30021	-3.33059	-3.07914	3	unique to NOD1/2	Positive regulator	No effect	---	---	scored as hit
393	THEM4	117145	POSITIVE regulator (silencing reduces NFkB signaling)	6.54749	-2.83986	10.8762	-3.30069	-3.07028	2	common with TLR3	not screened	not screened	---	---
394	NUPL1	9818	POSITIVE regulator (silencing reduces NFkB signaling)	6.74046	-2.69067	5.57119	-3.44454	-3.06761	3	unique to NOD1/2	Positive regulator	No effect	---	---
395	THRB	7068	POSITIVE regulator (silencing reduces NFkB signaling)	4.72693	-2.75145	12.5032	-3.37886	-3.06516	3	common with TLR3	not screened	not screened	---	---
396	SLC5A7	60482	POSITIVE regulator (silencing reduces NFkB signaling)	7.09075	-2.77862	12.756	-3.3478	-3.06321	3	common with TLR3	not screened	not screened	---	---
397	TCEAL5	340543	POSITIVE regulator (silencing reduces NFkB signaling)	13.4933	-2.50608	12.2665	-3.6186	-3.06234	3	unique to NOD1/2	No effect	No effect	---	---
398	PHF12	57649	POSITIVE regulator (silencing reduces NFkB signaling)	4.59282	-3.0847	10.1596	-3.03979	-3.06225	3	common with TLR3	not screened	not screened	---	---
399	PSMD13	5719	POSITIVE regulator (silencing reduces NFkB signaling)	9.47213	-3.03132	11.6054	-3.08863	-3.05997	2	common with TLR3	not screened	not screened	---	---
400	SLPI	6590	POSITIVE regulator (silencing reduces NFkB signaling)	9.98218	-2.98668	9.17864	-3.13195	-3.05932	2	common with TLR3	not screened	not screened	---	---
401	GBP1	2633	POSITIVE regulator (silencing reduces NFkB signaling)	7.70738	-2.63674	2.62345	-3.47963	-3.05819	2	common with TLR3	not screened	not screened	---	---
402	PMP22	5376	POSITIVE regulator (silencing reduces NFkB signaling)	8.22614	-2.80258	1.44784	-3.31102	-3.0568	3	common with TLR3	not screened	not screened	---	---
403	LOC729839	285605	POSITIVE regulator (silencing reduces NFkB signaling)	10.2538	-2.7404	11.3818	-3.37165	-3.05603	2	common with TLR3	not screened	not screened	---	---
404	CALB2	794	POSITIVE regulator (silencing reduces NFkB signaling)	8.0825	-2.66057	11.6123	-3.44702	-3.0538	3	common with TLR3	not screened	not screened	---	---	scored as hit
405	C18ORF45	85019	POSITIVE regulator (silencing reduces NFkB signaling)	10.4502	-2.87964	4.52455	-3.22638	-3.05301	3	common with TLR3	not screened	not screened	---	---
406	CNOT8	9337	POSITIVE regulator (silencing reduces NFkB signaling)	9.38684	-3.11374	9.79844	-2.9918	-3.05277	3	unique to NOD1/2	Positive regulator	Positive regulator	---	---
407	NSMCE2	286053	POSITIVE regulator (silencing reduces NFkB signaling)	5.31046	-3.13646	12.258	-2.96861	-3.05253	4	common with TLR3	not screened	not screened	---	---	scored as hit
408	CSF2RB	1439	POSITIVE regulator (silencing reduces NFkB signaling)	5.22357	-3.08938	4.00335	-3.01062	-3.05	2	common with TLR3	not screened	not screened	---	---
409	DUSP16	80824	POSITIVE regulator (silencing reduces NFkB signaling)	6.1109	-3.10536	2.8455	-2.99065	-3.048	2	common with TLR3	not screened	not screened	---	---
410	KIAA1524	57650	POSITIVE regulator (silencing reduces NFkB signaling)	7.33424	-3.54215	16.3007	-2.54656	-3.04435	3	common with TLR3	not screened	not screened	---	---	scored as hit
411	C18ORF32	497661	POSITIVE regulator (silencing reduces NFkB signaling)	9.28719	-2.68374	11.451	-3.40363	-3.04369	2	common with TLR3	not screened	not screened	---	---
412	ALKBH6	84964	POSITIVE regulator (silencing reduces NFkB signaling)	8.86768	-3.11495	12.8277	-2.97162	-3.04329	3	common with TLR3	not screened	not screened	---	---
413	AKAP8	10270	POSITIVE regulator (silencing reduces NFkB signaling)	7.08391	-2.77993	12.9513	-3.30308	-3.04151	3	common with TLR3	not screened	not screened	---	---
414	CENPB	1059	POSITIVE regulator (silencing reduces NFkB signaling)	3.07435	-2.97744	4.71199	-3.1038	-3.04062	3	common with TLR3	not screened	not screened	---	---			scored as hit
415	C1QL4	338761	POSITIVE regulator (silencing reduces NFkB signaling)	9.76543	-3.06818	5.5836	-3.00804	-3.03811	2	common with TLR3	not screened	not screened	---	---
416	FAM124B	79843	POSITIVE regulator (silencing reduces NFkB signaling)	10.1684	-2.76347	11.601	-3.311	-3.03724	2	common with TLR3	not screened	not screened	---	---
417	C5ORF22	55322	POSITIVE regulator (silencing reduces NFkB signaling)	12.7009	-2.57988	18.0547	-3.48997	-3.03493	2	common with TLR3	not screened	not screened	---	---
418	CMTM1	113540	POSITIVE regulator (silencing reduces NFkB signaling)	10.8128	-2.6672	2.13959	-3.39708	-3.03214	3	common with TLR3	not screened	not screened	---	---
419	LSM12	124801	POSITIVE regulator (silencing reduces NFkB signaling)	9.24553	-3.21132	6.34979	-2.85008	-3.0307	2	common with TLR3	not screened	not screened	---	---	scored as hit
420	AKR1D1	6718	POSITIVE regulator (silencing reduces NFkB signaling)	7.59995	-2.68065	12.6173	-3.37953	-3.03009	2	common with TLR3	not screened	not screened	---	---
421	LYSMD3	116068	POSITIVE regulator (silencing reduces NFkB signaling)	10.9445	-3.04682	19.7416	-3.01114	-3.02898	3	common with TLR3	not screened	not screened	---	---	scored as hit
422	FAM104B	90736	POSITIVE regulator (silencing reduces NFkB signaling)	11.4516	-2.912	19.2669	-3.14589	-3.02894	2	common with TLR3	not screened	not screened	---	---
423	SIGLEC6	946	POSITIVE regulator (silencing reduces NFkB signaling)	11.4874	-3.48939	15.3412	-2.56541	-3.0274	2	common with TLR3	not screened	not screened	---	---
424	CLVS2	134829	POSITIVE regulator (silencing reduces NFkB signaling)	11.305	-2.64475	10.2597	-3.4058	-3.02528	3	common with TLR3	not screened	not screened	---	---	scored as hit
425	SGCZ	137868	POSITIVE regulator (silencing reduces NFkB signaling)	7.51845	-2.77997	12.1698	-3.26452	-3.02224	3	common with TLR3	not screened	not screened	---	---
426	CPB2	1361	POSITIVE regulator (silencing reduces NFkB signaling)	4.60997	-3.43475	4.64263	-2.60793	-3.02134	2	unique to NOD1/2	Positive regulator	Positive regulator	---	---
427	DGKI	9162	POSITIVE regulator (silencing reduces NFkB signaling)	4.29592	-2.7936	8.8833	-3.24892	-3.02126	2	common with TLR3	not screened	not screened	---	---
428	TSC22D1	8848	POSITIVE regulator (silencing reduces NFkB signaling)	11.042	-2.7605	8.54233	-3.27584	-3.01817	2	common with TLR3	not screened	not screened	---	---	scored as hit
429	TLR1	7096	POSITIVE regulator (silencing reduces NFkB signaling)	9.64932	-2.62628	11.0528	-3.4099	-3.01809	3	common with TLR3	not screened	not screened	---	---	scored as hit		scored as hit
430	KLHDC7A	127707	POSITIVE regulator (silencing reduces NFkB signaling)	10.29	-2.5286	4.2545	-3.50716	-3.01788	2	unique to NOD1/2	No effect	No effect	---	---
431	TMEM70	54968	POSITIVE regulator (silencing reduces NFkB signaling)	8.97383	-2.81617	5.62842	-3.21427	-3.01522	3	common with TLR3	not screened	not screened	---	---
432	PAX2	5076	POSITIVE regulator (silencing reduces NFkB signaling)	4.41643	-2.8028	13.3439	-3.22329	-3.01304	3	common with TLR3	not screened	not screened	---	---				scored as hit
433	CDHR5	53841	POSITIVE regulator (silencing reduces NFkB signaling)	10.6896	-2.81373	4.59549	-3.21176	-3.01274	2	common with TLR3	not screened	not screened	---	---
434	SF1	7536	POSITIVE regulator (silencing reduces NFkB signaling)	4.14397	-3.28004	17.2294	-2.74341	-3.01172	2	common with TLR3	not screened	not screened	---	---	scored as hit
435	NR1H4	9971	POSITIVE regulator (silencing reduces NFkB signaling)	5.06427	-2.82038	1.04032	-3.20298	-3.01168	3	common with TLR3	not screened	not screened	---	---
436	C9ORF23	138716	POSITIVE regulator (silencing reduces NFkB signaling)	6.83179	-2.79553	15.9957	-3.22778	-3.01166	2	common with TLR3	not screened	not screened	---	---	scored as hit
437	FAM19A2	338811	POSITIVE regulator (silencing reduces NFkB signaling)	11.2415	-2.66178	3.8707	-3.36119	-3.01148	2	common with TLR3	not screened	not screened	---	---	scored as hit
438	MLH3	27030	POSITIVE regulator (silencing reduces NFkB signaling)	6.54165	-2.88426	13.736	-3.12348	-3.00387	3	common with TLR3	not screened	not screened	---	Inflammatory bowel disease			scored as hit
439	MYL12B	103910	POSITIVE regulator (silencing reduces NFkB signaling)	4.9668	-3.01945	7.97806	-2.98477	-3.00211	3	common with TLR3	not screened	not screened	---	---
440	PARP12	64761	POSITIVE regulator (silencing reduces NFkB signaling)	10.1817	-2.55226	4.51679	-3.45125	-3.00175	4	common with TLR3	not screened	not screened	---	---
441	HRNR	388697	POSITIVE regulator (silencing reduces NFkB signaling)	4.87867	-3.1476	16.9547	-2.85128	-2.99944	3	common with TLR3	not screened	not screened	---	---	scored as hit
442	PIGH	5283	POSITIVE regulator (silencing reduces NFkB signaling)	5.70801	-2.5667	2.6782	-3.42819	-2.99744	2	common with TLR3	not screened	not screened	---	---
443	MYO15A	51168	POSITIVE regulator (silencing reduces NFkB signaling)	10.6053	-2.85369	9.14108	-3.14045	-2.99707	3	common with TLR3	not screened	not screened	---	---
444	ACAT2	39	POSITIVE regulator (silencing reduces NFkB signaling)	14.281	-2.86464	6.84124	-3.12702	-2.99583	3	common with TLR3	not screened	not screened	---	---
445	CHMP6	79643	POSITIVE regulator (silencing reduces NFkB signaling)	9.92186	-2.60903	4.85179	-3.37983	-2.99443	2	common with TLR3	not screened	not screened	---	---
446	C2ORF71	388939	POSITIVE regulator (silencing reduces NFkB signaling)	5.89863	-2.99543	12.1753	-2.98848	-2.99196	2	common with TLR3	not screened	not screened	---	---
447	FKSG2	59347	POSITIVE regulator (silencing reduces NFkB signaling)	4.4448	-3.11621	8.60109	-2.86576	-2.99098	3	common with TLR3	not screened	not screened	---	---
448	CCDC124	115098	POSITIVE regulator (silencing reduces NFkB signaling)	8.67554	-2.88135	6.16201	-3.10052	-2.99093	3	unique to NOD1/2	Positive regulator	No effect	---	---
449	ASB10	136371	POSITIVE regulator (silencing reduces NFkB signaling)	7.5966	-2.5138	8.70053	-3.46413	-2.98896	3	common with TLR3	not screened	not screened	Ubiquitin Ligase	---
450	PPP2R5B	5526	POSITIVE regulator (silencing reduces NFkB signaling)	5.58716	-3.2203	3.94981	-2.75547	-2.98788	2	common with TLR3	not screened	not screened	---	---
451	CCK	885	POSITIVE regulator (silencing reduces NFkB signaling)	3.8847	-3.32677	17.4781	-2.64577	-2.98627	3	unique to NOD1/2	Positive regulator	Positive regulator	---	---	scored as hit
452	ODF3L1	161753	POSITIVE regulator (silencing reduces NFkB signaling)	9.85556	-2.62352	4.99743	-3.34878	-2.98615	2	common with TLR3	not screened	not screened	---	---
453	IL1R2	7850	POSITIVE regulator (silencing reduces NFkB signaling)	7.16481	-2.74308	3.99868	-3.22855	-2.98582	3	common with TLR3	not screened	not screened	---	Inflammatory bowel disease
454	WDR47	22911	POSITIVE regulator (silencing reduces NFkB signaling)	13.8539	-3.29221	11.325	-2.67919	-2.9857	4	unique to NOD1/2	Positive regulator	No effect	---	---
455	PECI	10455	POSITIVE regulator (silencing reduces NFkB signaling)	7.27193	-2.74376	13.2857	-3.22654	-2.98515	2	common with TLR3	not screened	not screened	---	---
456	PPP1R13L	10848	POSITIVE regulator (silencing reduces NFkB signaling)	9.73279	-2.65034	5.14859	-3.31656	-2.98345	2	common with TLR3	not screened	not screened	---	---
457	RXFP3	51289	POSITIVE regulator (silencing reduces NFkB signaling)	9.72445	-2.57418	7.49529	-3.38743	-2.9808	2	unique to NOD1/2	Positive regulator	Positive regulator	---	---
458	LRRC26	389816	POSITIVE regulator (silencing reduces NFkB signaling)	5.99043	-2.97342	12.1802	-2.98729	-2.98035	2	common with TLR3	not screened	not screened	---	---
459	MMAB	326625	POSITIVE regulator (silencing reduces NFkB signaling)	2.11888	-2.82663	1.18047	-3.12659	-2.97661	2	unique to NOD1/2	No effect	No effect	---	---
460	PAG1	55824	POSITIVE regulator (silencing reduces NFkB signaling)	9.46393	-2.70909	5.49502	-3.24271	-2.9759	2	unique to NOD1/2	Positive regulator	No effect	---	---	scored as hit
461	SLC35E3	55508	POSITIVE regulator (silencing reduces NFkB signaling)	8.7383	-2.69091	1.70592	-3.26049	-2.9757	2	unique to NOD1/2	Positive regulator	Positive regulator	---	---
462	CPSF3L	54973	POSITIVE regulator (silencing reduces NFkB signaling)	11.147	-2.68781	4.35612	-3.26111	-2.97446	4	common with TLR3	not screened	not screened	---	---	scored as hit
463	SGCG	6445	POSITIVE regulator (silencing reduces NFkB signaling)	4.46695	-3.1121	8.78878	-2.8299	-2.971	2	common with TLR3	not screened	not screened	---	---
464	AMY2B	280	POSITIVE regulator (silencing reduces NFkB signaling)	4.11488	-2.75342	1.09902	-3.1875	-2.97046	4	unique to NOD1/2	Positive regulator	No effect	---	---
465	PAFAH2	5051	POSITIVE regulator (silencing reduces NFkB signaling)	2.47431	-3.07102	6.17887	-2.86983	-2.97043	4	common with TLR3	not screened	not screened	---	---	scored as hit
466	ZNF449	203523	POSITIVE regulator (silencing reduces NFkB signaling)	11.8099	-2.81676	19.3592	-3.1197	-2.96823	2	common with TLR3	not screened	not screened	---	---
467	BCAT1	586	POSITIVE regulator (silencing reduces NFkB signaling)	7.71601	-2.63505	3.60328	-3.30074	-2.96789	2	unique to NOD1/2	No effect	No effect	---	---
468	LIMS1	3987	POSITIVE regulator (silencing reduces NFkB signaling)	4.78711	-3.05276	8.52025	-2.8812	-2.96698	2	unique to NOD1/2	Positive regulator	No effect	---	---				scored as hit
469	RARS2	57038	POSITIVE regulator (silencing reduces NFkB signaling)	5.11886	-3.06221	2.07174	-2.87022	-2.96622	2	unique to NOD1/2	No effect	Positive regulator	---	---
470	IFT122	55764	POSITIVE regulator (silencing reduces NFkB signaling)	13.26	-2.99421	8.4401	-2.93818	-2.9662	2	common with TLR3	not screened	not screened	---	---	scored as hit
471	C12ORF12	196477	POSITIVE regulator (silencing reduces NFkB signaling)	9.47365	-2.70696	5.59233	-3.22196	-2.96446	3	common with TLR3	not screened	not screened	---	---
472	COPS5	10987	POSITIVE regulator (silencing reduces NFkB signaling)	5.01991	-2.67401	3.76945	-3.25413	-2.96407	2	common with TLR3	not screened	not screened	---	---
473	FLJ45139	400867	POSITIVE regulator (silencing reduces NFkB signaling)	10.3289	-2.85062	11.6717	-3.07301	-2.96182	2	common with TLR3	not screened	not screened	---	---
474	C20ORF195	79025	POSITIVE regulator (silencing reduces NFkB signaling)	10.5927	-2.84042	5.22202	-3.08259	-2.96151	4	common with TLR3	not screened	not screened	---	---	scored as hit
475	SLC15A1	6564	POSITIVE regulator (silencing reduces NFkB signaling)	10.7214	-2.82892	9.34667	-3.09396	-2.96144	2	common with TLR3	not screened	not screened	---	---
476	CASC4	113201	POSITIVE regulator (silencing reduces NFkB signaling)	12.1198	-2.73438	19.1255	-3.18602	-2.9602	3	common with TLR3	not screened	not screened	---	---
477	RLBP1	6017	POSITIVE regulator (silencing reduces NFkB signaling)	5.93548	-2.91882	1.05129	-3.00012	-2.95947	2	common with TLR3	not screened	not screened	---	---
478	PEX11G	92960	POSITIVE regulator (silencing reduces NFkB signaling)	10.6657	-2.69722	3.11031	-3.22155	-2.95938	2	common with TLR3	not screened	not screened	---	---	scored as hit
479	SNRNP40	9410	POSITIVE regulator (silencing reduces NFkB signaling)	9.49323	-2.70268	5.63811	-3.2122	-2.95744	3	common with TLR3	not screened	not screened	---	---
480	IL1RAPL1	11141	POSITIVE regulator (silencing reduces NFkB signaling)	5.41496	-2.77469	1.56316	-3.13901	-2.95685	3	common with TLR3	not screened	not screened	---	---	scored as hit			scored as hit
481	AGPAT5	55326	POSITIVE regulator (silencing reduces NFkB signaling)	4.65706	-3.1433	2.88661	-2.7665	-2.9549	3	common with TLR3	not screened	not screened	---	---
482	DLX6	1750	POSITIVE regulator (silencing reduces NFkB signaling)	4.62753	-2.73521	4.27378	-3.17369	-2.95445	2	common with TLR3	not screened	not screened	---	---
483	HCLS1	3059	POSITIVE regulator (silencing reduces NFkB signaling)	5.54202	-3.02803	16.8967	-2.87405	-2.95104	2	unique to NOD1/2	No effect	No effect	---	---	scored as hit
484	ZFPL1	7542	POSITIVE regulator (silencing reduces NFkB signaling)	4.11598	-3.28508	17.5698	-2.60979	-2.94744	2	common with TLR3	not screened	not screened	Ubiquitin Ligase	---
485	LCN2	3934	POSITIVE regulator (silencing reduces NFkB signaling)	4.36474	-3.23359	5.71699	-2.65854	-2.94606	3	common with TLR3	not screened	not screened	---	---	scored as hit
486	CCDC83	220047	POSITIVE regulator (silencing reduces NFkB signaling)	14.9684	-2.94585	10.1439	-2.9429	-2.94437	4	common with TLR3	not screened	not screened	---	---
487	AIM1	202	POSITIVE regulator (silencing reduces NFkB signaling)	9.66212	-2.81183	16.5644	-3.07309	-2.94246	2	common with TLR3	not screened	not screened	---	---
488	NT5DC2	64943	POSITIVE regulator (silencing reduces NFkB signaling)	9.76762	-2.64273	5.51107	-3.23929	-2.94101	2	common with TLR3	not screened	not screened	---	---
489	MYT1	4661	POSITIVE regulator (silencing reduces NFkB signaling)	5.81863	-2.72209	1.39231	-3.15991	-2.941	2	common with TLR3	not screened	not screened	---	---
490	ANAPC10P1	10393	POSITIVE regulator (silencing reduces NFkB signaling)	5.52898	-3.06369	6.27622	-2.81273	-2.93821	4	common with TLR3	not screened	not screened	---	---
491	GBP4	115361	POSITIVE regulator (silencing reduces NFkB signaling)	10.6573	-2.80434	14.5753	-3.07021	-2.93727	3	unique to NOD1/2	Positive regulator	Positive regulator	---	---	scored as hit
492	LPL	4023	POSITIVE regulator (silencing reduces NFkB signaling)	8.88165	-3.22156	11.3194	-2.64788	-2.93472	3	common with TLR3	not screened	not screened	---	---	scored as hit
493	ZNF718	255403	POSITIVE regulator (silencing reduces NFkB signaling)	11.4067	-2.61629	4.40282	-3.25148	-2.93388	2	common with TLR3	not screened	not screened	---	---
494	LOC100130902	7296	POSITIVE regulator (silencing reduces NFkB signaling)	6.57913	-2.8058	0.565891	-3.0619	-2.93385	2	common with TLR3	not screened	not screened	---	---
495	RNF141	50862	POSITIVE regulator (silencing reduces NFkB signaling)	7.07337	-2.61324	9.4262	-3.25308	-2.93316	2	common with TLR3	not screened	not screened	Ubiquitin Ligase	---
496	LUZP2	338645	POSITIVE regulator (silencing reduces NFkB signaling)	12.8617	-2.53716	18.622	-3.32894	-2.93305	2	unique to NOD1/2	Positive regulator	No effect	---	---
497	MADCAM1	8174	POSITIVE regulator (silencing reduces NFkB signaling)	10.2654	-2.85724	7.51538	-3.00758	-2.93241	3	common with TLR3	not screened	not screened	---	---
498	ZNF567	163081	POSITIVE regulator (silencing reduces NFkB signaling)	10.5372	-2.80865	7.32144	-3.05595	-2.9323	2	unique to NOD1/2	Positive regulator	Positive regulator	---	---	scored as hit
499	CXORF38	159013	POSITIVE regulator (silencing reduces NFkB signaling)	9.96804	-2.59894	5.3975	-3.2635	-2.93122	2	common with TLR3	not screened	not screened	---	---
500	IMP5	162540	POSITIVE regulator (silencing reduces NFkB signaling)	7.45902	-2.8095	2.57248	-3.04879	-2.92914	3	common with TLR3	not screened	not screened	---	---
501	PGBD3	267004	POSITIVE regulator (silencing reduces NFkB signaling)	12.3506	-3.23961	15.1823	-2.61659	-2.9281	2	unique to NOD1/2	Positive regulator	Positive regulator	---	---
502	NR5A2	2494	POSITIVE regulator (silencing reduces NFkB signaling)	3.85509	-2.85567	5.37563	-2.99795	-2.92681	2	common with TLR3	not screened	not screened	---	---	scored as hit
503	CRTC3	64784	POSITIVE regulator (silencing reduces NFkB signaling)	12.0836	-2.74399	19.4075	-3.106	-2.92499	2	common with TLR3	not screened	not screened	---	Inflammatory bowel disease
504	PLEKHG1	57480	POSITIVE regulator (silencing reduces NFkB signaling)	12.7396	-3.12707	14.8539	-2.72235	-2.92471	4	unique to NOD1/2	Positive regulator	Positive regulator	---	---
505	RHBDD1	84236	POSITIVE regulator (silencing reduces NFkB signaling)	16.2272	-2.55468	8.56932	-3.29446	-2.92457	2	common with TLR3	not screened	not screened	---	---
506	WRAP53	55135	POSITIVE regulator (silencing reduces NFkB signaling)	11.4391	-3.09157	14.1221	-2.75743	-2.9245	3	common with TLR3	not screened	not screened	---	---	scored as hit
507	NUFIP2	57532	POSITIVE regulator (silencing reduces NFkB signaling)	5.93578	-2.98652	12.704	-2.86141	-2.92397	2	common with TLR3	not screened	not screened	---	---
508	DBC1	1620	POSITIVE regulator (silencing reduces NFkB signaling)	9.18071	-3.13219	15.7926	-2.70076	-2.91647	2	unique to NOD1/2	Positive regulator	No effect	---	---
509	GBP6	163351	POSITIVE regulator (silencing reduces NFkB signaling)	11.7634	-2.99916	13.9598	-2.83272	-2.91594	4	common with TLR3	not screened	not screened	---	---
510	ERCC8	1161	POSITIVE regulator (silencing reduces NFkB signaling)	8.58635	-2.52471	2.56027	-3.30711	-2.91591	2	unique to NOD1/2	Positive regulator	Positive regulator	---	---	scored as hit
511	CDK5RAP1	51654	POSITIVE regulator (silencing reduces NFkB signaling)	2.06011	-2.83693	2.19215	-2.98264	-2.90978	2	common with TLR3	not screened	not screened	---	---	scored as hit
512	NAPRT1	93100	POSITIVE regulator (silencing reduces NFkB signaling)	10.9004	-2.7557	5.32521	-3.06132	-2.90851	2	common with TLR3	not screened	not screened	---	---
513	MPP5	64398	POSITIVE regulator (silencing reduces NFkB signaling)	6.27577	-2.85906	1.4093	-2.95455	-2.9068	2	common with TLR3	not screened	not screened	---	---
514	TRIM75	391714	POSITIVE regulator (silencing reduces NFkB signaling)	6.23915	-2.7718	10.1665	-3.03777	-2.90479	3	unique to NOD1/2	Positive regulator	Positive regulator	Ubiquitin Ligase	---
515	GNAT1	2779	POSITIVE regulator (silencing reduces NFkB signaling)	13.3353	-2.9547	14.4508	-2.85217	-2.90344	2	common with TLR3	not screened	not screened	---	---
516	GAPVD1	26130	POSITIVE regulator (silencing reduces NFkB signaling)	12.4912	-2.89053	19.5505	-2.91626	-2.9034	2	common with TLR3	not screened	not screened	---	---
517	HDGFL1	154150	POSITIVE regulator (silencing reduces NFkB signaling)	15.5623	-2.7613	9.704	-3.04111	-2.90121	2	common with TLR3	not screened	not screened	---	---
518	CCR6	1235	POSITIVE regulator (silencing reduces NFkB signaling)	7.91639	-2.53091	6.18828	-3.27007	-2.90049	2	common with TLR3	not screened	not screened	---	Crohn's disease; Inflammatory bowel disease
519	ANGEL1	23357	POSITIVE regulator (silencing reduces NFkB signaling)	10.0984	-2.97652	6.48086	-2.82306	-2.89979	2	common with TLR3	not screened	not screened	---	---
520	XAGE5	170627	POSITIVE regulator (silencing reduces NFkB signaling)	12.0796	-2.90904	13.8376	-2.88946	-2.89925	2	common with TLR3	not screened	not screened	---	---
521	TMEM139	135932	POSITIVE regulator (silencing reduces NFkB signaling)	10.1258	-2.56448	5.55288	-3.23037	-2.89743	2	common with TLR3	not screened	not screened	---	---
522	SORCS1	114815	POSITIVE regulator (silencing reduces NFkB signaling)	7.10083	-2.69884	7.03241	-3.09267	-2.89576	3	common with TLR3	not screened	not screened	---	---
523	NIP7	51388	POSITIVE regulator (silencing reduces NFkB signaling)	6.67897	-2.80833	12.2045	-2.98146	-2.8949	2	unique to NOD1/2	Positive regulator	No effect	---	---
524	ITGB3BP	23421	POSITIVE regulator (silencing reduces NFkB signaling)	8.96383	-3.13852	13.4787	-2.6471	-2.89281	2	common with TLR3	not screened	not screened	---	---	scored as hit
525	SLC38A2	54407	POSITIVE regulator (silencing reduces NFkB signaling)	10.9852	-2.77262	9.70833	-3.01218	-2.8924	2	common with TLR3	not screened	not screened	---	---
526	SHISA5	51246	POSITIVE regulator (silencing reduces NFkB signaling)	11.0666	-2.71347	14.5792	-3.06903	-2.89125	3	common with TLR3	not screened	not screened	---	---
527	NR0B2	8431	POSITIVE regulator (silencing reduces NFkB signaling)	6.15953	-2.67767	1.85032	-3.10387	-2.89077	2	common with TLR3	not screened	not screened	---	---
528	RHBDD2	57414	POSITIVE regulator (silencing reduces NFkB signaling)	9.56064	-2.68796	6.20098	-3.09221	-2.89008	4	unique to NOD1/2	Positive regulator	Positive regulator	---	---	scored as hit
529	ATP2B1	490	POSITIVE regulator (silencing reduces NFkB signaling)	6.41075	-2.83536	1.49142	-2.94409	-2.88973	3	common with TLR3	not screened	not screened	---	---
530	MRPL4	51073	POSITIVE regulator (silencing reduces NFkB signaling)	7.85405	-2.70893	12.7765	-3.06592	-2.88742	3	common with TLR3	not screened	not screened	---	---	scored as hit
531	CCL4L1	388372	POSITIVE regulator (silencing reduces NFkB signaling)	10.4113	-2.85896	15.0993	-2.91119	-2.88507	2	unique to NOD1/2	Positive regulator	Positive regulator	---	---			scored as hit
532	HSDL1	83693	POSITIVE regulator (silencing reduces NFkB signaling)	2.55778	-2.74967	1.95626	-3.0162	-2.88293	3	common with TLR3	not screened	not screened	---	---	scored as hit
533	SERINC5	256987	POSITIVE regulator (silencing reduces NFkB signaling)	10.354	-2.71332	12.54	-3.05123	-2.88227	2	common with TLR3	not screened	not screened	---	---
534	SOBP	55084	POSITIVE regulator (silencing reduces NFkB signaling)	9.83637	-2.62771	6.01874	-3.13106	-2.87939	3	common with TLR3	not screened	not screened	---	---
535	AGPAT2	10555	POSITIVE regulator (silencing reduces NFkB signaling)	5.52435	-2.99101	2.88862	-2.76625	-2.87863	4	common with TLR3	not screened	not screened	---	---
536	TRIM23	373	POSITIVE regulator (silencing reduces NFkB signaling)	15.7627	-2.53158	8.13396	-3.22241	-2.877	2	common with TLR3	not screened	not screened	Ubiquitin Ligase	---
537	TNPO1	3842	POSITIVE regulator (silencing reduces NFkB signaling)	9.76639	-3.03274	11.0073	-2.71845	-2.87559	3	common with TLR3	not screened	not screened	---	---	scored as hit
538	INPP5K	51763	POSITIVE regulator (silencing reduces NFkB signaling)	7.8756	-2.71808	2.66851	-3.02834	-2.87321	2	common with TLR3	not screened	not screened	---	---
539	TNFSF4	7292	POSITIVE regulator (silencing reduces NFkB signaling)	10.6826	-2.69377	4.05389	-3.05092	-2.87234	2	common with TLR3	not screened	not screened	---	Crohn's disease	scored as hit			scored as hit
540	DBR1	51163	POSITIVE regulator (silencing reduces NFkB signaling)	7.08619	-2.71676	0.881251	-3.02176	-2.86926	2	common with TLR3	not screened	not screened	---	---
541	SHISA2	387914	POSITIVE regulator (silencing reduces NFkB signaling)	9.56026	-2.83442	16.9632	-2.90399	-2.86921	2	common with TLR3	not screened	not screened	---	---
542	RASGRF2	5924	POSITIVE regulator (silencing reduces NFkB signaling)	6.93129	-2.6553	7.47261	-3.08132	-2.86831	4	common with TLR3	not screened	not screened	---	---	scored as hit
543	SBF2	81846	POSITIVE regulator (silencing reduces NFkB signaling)	12.7747	-2.7109	13.5576	-3.0194	-2.86515	3	common with TLR3	not screened	not screened	---	---
544	RSPH1	89765	POSITIVE regulator (silencing reduces NFkB signaling)	16.0708	-2.7229	9.14907	-3.00269	-2.8628	2	common with TLR3	not screened	not screened	---	---
545	HARBI1	283254	POSITIVE regulator (silencing reduces NFkB signaling)	12.9001	-2.79222	19.5002	-2.93105	-2.86164	3	common with TLR3	not screened	not screened	---	---
546	BRAP	8315	POSITIVE regulator (silencing reduces NFkB signaling)	7.15827	-2.59711	9.87101	-3.12371	-2.86041	4	common with TLR3	not screened	not screened	Ubiquitin Ligase	---
547	IL1A	3552	POSITIVE regulator (silencing reduces NFkB signaling)	10.7409	-2.89914	7.10064	-2.81891	-2.85902	2	common with TLR3	not screened	not screened	---	---		scored as hit
548	DKC1	1736	POSITIVE regulator (silencing reduces NFkB signaling)	5.15537	-2.80851	3.51682	-2.89996	-2.85423	4	common with TLR3	not screened	not screened	---	---	scored as hit
549	INSIG2	51141	POSITIVE regulator (silencing reduces NFkB signaling)	13.3397	-2.95943	9.14579	-2.74695	-2.85319	2	common with TLR3	not screened	not screened	---	---
550	RBMY1F	159163	POSITIVE regulator (silencing reduces NFkB signaling)	5.19191	-3.16488	14.0489	-2.53819	-2.85153	2	common with TLR3	not screened	not screened	---	---
551	GPS2	2874	POSITIVE regulator (silencing reduces NFkB signaling)	2.26493	-2.80102	2.76606	-2.90097	-2.85099	3	common with TLR3	not screened	not screened	---	---
552	LINGO4	339398	POSITIVE regulator (silencing reduces NFkB signaling)	11.4321	-2.60929	5.18419	-3.09039	-2.84984	2	common with TLR3	not screened	not screened	---	---
553	SLC24A1	9187	POSITIVE regulator (silencing reduces NFkB signaling)	3.44102	-2.5948	1.33613	-3.10444	-2.84962	2	common with TLR3	not screened	not screened	---	---			scored as hit
554	NBN	4683	POSITIVE regulator (silencing reduces NFkB signaling)	7.48413	-2.64689	0.640986	-3.05234	-2.84961	2	unique to NOD1/2	Positive regulator	Positive regulator	---	---
555	CPXM1	56265	POSITIVE regulator (silencing reduces NFkB signaling)	8.09849	-2.66916	2.66494	-3.0291	-2.84913	4	common with TLR3	not screened	not screened	---	---
556	KATNB1	10300	NEGATIVE regulator (silencing increases NFkB signaling)	4.87324	-3.14858	17.7232	-2.54956	-2.84907	3	common with TLR3	not screened	not screened	---	---
557	FUT4	2526	POSITIVE regulator (silencing reduces NFkB signaling)	9.47918	-3.09403	11.5159	-2.60345	-2.84874	2	common with TLR3	not screened	not screened	---	---
558	BBS10	79738	POSITIVE regulator (silencing reduces NFkB signaling)	10.6842	-2.81523	6.19564	-2.88186	-2.84855	2	common with TLR3	not screened	not screened	---	---	scored as hit
559	ERGIC2	51290	POSITIVE regulator (silencing reduces NFkB signaling)	9.36471	-2.98064	13.7576	-2.71436	-2.8475	2	common with TLR3	not screened	not screened	---	---
560	SHQ1	55164	POSITIVE regulator (silencing reduces NFkB signaling)	7.36507	-2.64383	11.9197	-3.0499	-2.84686	2	common with TLR3	not screened	not screened	---	---
561	GFRAL	389400	POSITIVE regulator (silencing reduces NFkB signaling)	12.0283	-3.00183	20.3228	-2.68919	-2.84551	2	common with TLR3	not screened	not screened	---	---
562	ATP5E	514	POSITIVE regulator (silencing reduces NFkB signaling)	5.43079	-2.60993	4.88259	-3.07659	-2.84326	2	common with TLR3	not screened	not screened	---	---
563	CSAG2	9598	POSITIVE regulator (silencing reduces NFkB signaling)	15.2938	-2.84473	10.6109	-2.83862	-2.84168	2	unique to NOD1/2	No effect	No effect	---	---
564	GTF2IRD1	9569	POSITIVE regulator (silencing reduces NFkB signaling)	13.7903	-2.99117	10.0845	-2.69045	-2.84081	3	common with TLR3	not screened	not screened	---	---
565	TBL1Y	90665	POSITIVE regulator (silencing reduces NFkB signaling)	5.84681	-2.85632	8.82622	-2.82275	-2.83954	3	unique to NOD1/2	No effect	No effect	---	---
566	PLGLB2	5342	POSITIVE regulator (silencing reduces NFkB signaling)	6.49099	-3.02194	4.41502	-2.6564	-2.83917	3	unique to NOD1/2	Positive regulator	Positive regulator	---	---
567	ZNF260	339324	POSITIVE regulator (silencing reduces NFkB signaling)	10.125	-2.56464	6.10656	-3.11234	-2.83849	2	common with TLR3	not screened	not screened	---	---
568	TMEM176B	28959	POSITIVE regulator (silencing reduces NFkB signaling)	9.79241	-2.63731	6.45119	-3.03887	-2.83809	3	common with TLR3	not screened	not screened	---	---
569	TNFRSF10B	8795	POSITIVE regulator (silencing reduces NFkB signaling)	6.92219	-2.74556	1.60929	-2.92909	-2.83732	2	common with TLR3	not screened	not screened	---	---
570	LOC651610	472	POSITIVE regulator (silencing reduces NFkB signaling)	8.59233	-2.7954	10.2628	-2.87922	-2.83731	2	common with TLR3	not screened	not screened	---	---
571	KLHDC2	23588	POSITIVE regulator (silencing reduces NFkB signaling)	5.3286	-2.95238	9.3616	-2.72048	-2.83643	2	unique to NOD1/2	Positive regulator	No effect	---	---
572	CHAF1A	10036	POSITIVE regulator (silencing reduces NFkB signaling)	13.5988	-2.87845	14.6476	-2.78879	-2.83362	2	unique to NOD1/2	Positive regulator	Positive regulator	---	---
573	SCARB2	950	POSITIVE regulator (silencing reduces NFkB signaling)	3.6902	-2.5511	1.28372	-3.1119	-2.8315	3	unique to NOD1/2	Positive regulator	Positive regulator	---	---
574	DTX2	113878	POSITIVE regulator (silencing reduces NFkB signaling)	6.83188	-2.65914	10.289	-3.00214	-2.83064	2	common with TLR3	not screened	not screened	Ubiquitin Ligase	---
575	ASB7	140460	POSITIVE regulator (silencing reduces NFkB signaling)	6.95578	-2.63559	10.2084	-3.02559	-2.83059	2	common with TLR3	not screened	not screened	Ubiquitin Ligase	---	scored as hit
576	C7ORF47	221908	POSITIVE regulator (silencing reduces NFkB signaling)	12.5189	-2.88387	20.028	-2.77586	-2.82986	2	common with TLR3	not screened	not screened	---	---
577	TBC1D17	79735	POSITIVE regulator (silencing reduces NFkB signaling)	13.5561	-2.89081	14.7159	-2.7668	-2.82881	2	common with TLR3	not screened	not screened	---	---
578	APOO	79135	POSITIVE regulator (silencing reduces NFkB signaling)	11.5662	-2.88155	20.5924	-2.76968	-2.82561	4	common with TLR3	not screened	not screened	---	---
579	FBXO7	25793	POSITIVE regulator (silencing reduces NFkB signaling)	6.32014	-2.7564	10.6637	-2.89316	-2.82478	2	common with TLR3	not screened	not screened	Ubiquitin Ligase	---
580	PLD6	201164	POSITIVE regulator (silencing reduces NFkB signaling)	11.0659	-2.69518	12.1993	-2.94865	-2.82192	2	common with TLR3	not screened	not screened	---	---
581	POLE3	54107	POSITIVE regulator (silencing reduces NFkB signaling)	5.56849	-3.05595	7.50867	-2.58772	-2.82183	2	unique to NOD1/2	Positive regulator	No effect	---	---	scored as hit
582	SNX4	8723	POSITIVE regulator (silencing reduces NFkB signaling)	10.413	-2.85858	15.5197	-2.78359	-2.82109	3	common with TLR3	not screened	not screened	---	---
583	PAXIP1	22976	POSITIVE regulator (silencing reduces NFkB signaling)	11.401	-2.61786	5.50674	-3.02389	-2.82088	3	unique to NOD1/2	Positive regulator	No effect	---	---
584	MED29	55588	POSITIVE regulator (silencing reduces NFkB signaling)	15.2328	-2.86369	10.8955	-2.77508	-2.81939	2	common with TLR3	not screened	not screened	---	---	scored as hit
585	ANKRD55	79722	POSITIVE regulator (silencing reduces NFkB signaling)	10.3848	-2.50788	6.02365	-3.13001	-2.81895	3	common with TLR3	not screened	not screened	---	---
586	ZSCAN16	80345	POSITIVE regulator (silencing reduces NFkB signaling)	10.2541	-2.53643	6.16786	-3.09927	-2.81785	3	common with TLR3	not screened	not screened	---	---
587	CWC27	10283	POSITIVE regulator (silencing reduces NFkB signaling)	3.09874	-2.65481	2.21915	-2.97879	-2.8168	3	common with TLR3	not screened	not screened	---	---
588	RREB1	6239	POSITIVE regulator (silencing reduces NFkB signaling)	10.2362	-2.93246	11.0956	-2.69847	-2.81546	2	common with TLR3	not screened	not screened	---	---
589	SPANXN2	494119	POSITIVE regulator (silencing reduces NFkB signaling)	9.6805	-2.66177	6.79019	-2.9666	-2.81418	2	common with TLR3	not screened	not screened	---	---
590	SOCS2	8835	POSITIVE regulator (silencing reduces NFkB signaling)	6.68927	-2.68625	10.5134	-2.93688	-2.81156	2	common with TLR3	not screened	not screened	Ubiquitin Ligase	---	scored as hit
591	PEX6	5190	POSITIVE regulator (silencing reduces NFkB signaling)	5.07149	-2.59889	2.1005	-3.02373	-2.81131	2	common with TLR3	not screened	not screened	---	---
592	PDZD3	79849	POSITIVE regulator (silencing reduces NFkB signaling)	12.5166	-2.78448	13.9528	-2.83599	-2.81024	2	common with TLR3	not screened	not screened	---	---	scored as hit
593	BACH2	60468	POSITIVE regulator (silencing reduces NFkB signaling)	11.4599	-2.69292	6.20728	-2.92735	-2.81013	2	common with TLR3	not screened	not screened	Ubiquitin Ligase	Crohn's disease
594	WDR37	22884	POSITIVE regulator (silencing reduces NFkB signaling)	6.76121	-2.68683	8.24767	-2.93327	-2.81005	4	unique to NOD1/2	No effect	No effect	---	---
595	ANKRD40	91369	POSITIVE regulator (silencing reduces NFkB signaling)	15.9005	-2.83829	10.811	-2.77846	-2.80837	2	common with TLR3	not screened	not screened	---	---
596	ASB1	51665	POSITIVE regulator (silencing reduces NFkB signaling)	7.0077	-2.62572	10.3283	-2.99072	-2.80822	3	common with TLR3	not screened	not screened	---	---
597	RAB11A	8766	POSITIVE regulator (silencing reduces NFkB signaling)	6.00565	-2.9065	3.34533	-2.70811	-2.8073	2	common with TLR3	not screened	not screened	---	---
598	IFI27L2	83982	POSITIVE regulator (silencing reduces NFkB signaling)	5.57247	-2.90718	9.44183	-2.70515	-2.80617	2	common with TLR3	not screened	not screened	---	---	scored as hit
599	PLOD3	8985	POSITIVE regulator (silencing reduces NFkB signaling)	7.95205	-2.6129	14.3032	-2.99364	-2.80327	3	common with TLR3	not screened	not screened	---	---	scored as hit
600	RAB18	22931	POSITIVE regulator (silencing reduces NFkB signaling)	5.15399	-2.68082	14.9665	-2.92299	-2.8019	4	common with TLR3	not screened	not screened	---	---	scored as hit
601	WNT9B	7484	POSITIVE regulator (silencing reduces NFkB signaling)	11.0583	-2.61707	4.40964	-2.98659	-2.80183	2	unique to NOD1/2	Positive regulator	Positive regulator	---	---	scored as hit
602	FIGNL1	63979	POSITIVE regulator (silencing reduces NFkB signaling)	6.91257	-2.65877	8.19284	-2.94374	-2.80126	2	common with TLR3	not screened	not screened	---	Crohn's disease
603	PCSK1N	27344	POSITIVE regulator (silencing reduces NFkB signaling)	13.9398	-2.77978	14.5459	-2.82156	-2.80067	2	unique to NOD1/2	Positive regulator	No effect	---	---
604	SLC25A19	60386	POSITIVE regulator (silencing reduces NFkB signaling)	14.4942	-2.80963	9.35201	-2.78905	-2.79934	3	common with TLR3	not screened	not screened	---	---
605	ZNF215	7762	POSITIVE regulator (silencing reduces NFkB signaling)	15.1922	-2.99991	10.908	-2.59738	-2.79864	2	common with TLR3	not screened	not screened	---	---
606	ACTC1	70	POSITIVE regulator (silencing reduces NFkB signaling)	7.10388	-2.70645	12.5847	-2.89008	-2.79826	3	unique to NOD1/2	Positive regulator	No effect	---	---
607	KRTAP5-4	387267	POSITIVE regulator (silencing reduces NFkB signaling)	9.19948	-2.91446	17.4907	-2.6803	-2.79738	2	common with TLR3	not screened	not screened	---	---	scored as hit
608	USP6NL	9712	POSITIVE regulator (silencing reduces NFkB signaling)	9.73418	-2.97605	13.6297	-2.61151	-2.79378	2	common with TLR3	not screened	not screened	---	---
609	CIDEB	27141	POSITIVE regulator (silencing reduces NFkB signaling)	6.93862	-2.77628	17.0633	-2.80863	-2.79246	3	unique to NOD1/2	Negative regulator	Negative regulator	---	---				scored as hit
610	TP53BP2	7159	POSITIVE regulator (silencing reduces NFkB signaling)	14.0522	-2.6486	8.44787	-2.93608	-2.79234	2	unique to NOD1/2	Positive regulator	No effect	---	---
611	ANKRD37	353322	POSITIVE regulator (silencing reduces NFkB signaling)	12.8523	-2.68878	13.8272	-2.89428	-2.79153	3	unique to NOD1/2	Positive regulator	Positive regulator	---	---
612	APOM	55937	POSITIVE regulator (silencing reduces NFkB signaling)	5.15403	-3.05603	4.7957	-2.5235	-2.78976	3	common with TLR3	not screened	not screened	---	---
613	FBXW11	23291	POSITIVE regulator (silencing reduces NFkB signaling)	5.87385	-2.84123	11.1981	-2.73774	-2.78948	4	common with TLR3	not screened	not screened	Ubiquitin Ligase	---				scored as hit
614	SCD	6319	POSITIVE regulator (silencing reduces NFkB signaling)	6.28718	-2.85706	3.24046	-2.72146	-2.78926	4	common with TLR3	not screened	not screened	---	---	scored as hit
615	SLC30A7	148867	POSITIVE regulator (silencing reduces NFkB signaling)	5.39197	-2.61599	5.60555	-2.96128	-2.78863	2	common with TLR3	not screened	not screened	---	---
616	KRT28	162605	POSITIVE regulator (silencing reduces NFkB signaling)	11.9129	-2.95655	14.4177	-2.62023	-2.78839	2	common with TLR3	not screened	not screened	---	---	scored as hit
617	RTP3	83597	POSITIVE regulator (silencing reduces NFkB signaling)	7.14675	-2.69617	12.6264	-2.88006	-2.78811	3	common with TLR3	not screened	not screened	---	---
618	VSTM1	284415	POSITIVE regulator (silencing reduces NFkB signaling)	11.742	-2.83481	20.6921	-2.74137	-2.78809	2	common with TLR3	not screened	not screened	---	---	scored as hit
619	TUT1	64852	POSITIVE regulator (silencing reduces NFkB signaling)	9.567	-2.68657	7.15494	-2.88884	-2.78771	3	common with TLR3	not screened	not screened	---	---	scored as hit
620	SEC24B	10427	POSITIVE regulator (silencing reduces NFkB signaling)	7.02676	-2.87572	9.99115	-2.69667	-2.7862	3	common with TLR3	not screened	not screened	---	---
621	SLC9A9	285195	POSITIVE regulator (silencing reduces NFkB signaling)	7.52896	-2.70227	4.69922	-2.86765	-2.78496	3	common with TLR3	not screened	not screened	---	---
622	GATAD2A	54815	POSITIVE regulator (silencing reduces NFkB signaling)	7.93946	-2.50611	11.8744	-3.0608	-2.78345	2	common with TLR3	not screened	not screened	---	---
623	BCAP31	10134	POSITIVE regulator (silencing reduces NFkB signaling)	4.85415	-2.55014	9.53687	-3.01525	-2.78269	2	common with TLR3	not screened	not screened	---	---
624	TSR1	55720	POSITIVE regulator (silencing reduces NFkB signaling)	12.1981	-2.71355	20.3085	-2.85024	-2.7819	2	common with TLR3	not screened	not screened	---	---	scored as hit
625	PEX5L	51555	POSITIVE regulator (silencing reduces NFkB signaling)	13.5244	-2.87886	9.37497	-2.68485	-2.78185	2	common with TLR3	not screened	not screened	---	---
626	TRAPPC5	126003	POSITIVE regulator (silencing reduces NFkB signaling)	6.69322	-2.82051	17.2349	-2.74126	-2.78089	3	common with TLR3	not screened	not screened	---	---
627	CC2D1A	54862	POSITIVE regulator (silencing reduces NFkB signaling)	13.133	-2.60877	13.7092	-2.94903	-2.7789	2	common with TLR3	not screened	not screened	---	---	scored as hit
628	ZNF93	81931	POSITIVE regulator (silencing reduces NFkB signaling)	7.5301	-2.60426	12.339	-2.94913	-2.77669	2	common with TLR3	not screened	not screened	---	---
629	FAM21A	387680	POSITIVE regulator (silencing reduces NFkB signaling)	8.62394	-2.54596	12.9603	-3.00576	-2.77586	3	common with TLR3	not screened	not screened	---	---
630	SOCS7	30837	POSITIVE regulator (silencing reduces NFkB signaling)	6.15588	-2.78762	11.1154	-2.76181	-2.77471	3	common with TLR3	not screened	not screened	Ubiquitin Ligase	---	scored as hit
631	C2ORF18	54978	POSITIVE regulator (silencing reduces NFkB signaling)	10.1877	-2.69524	17.0882	-2.85099	-2.77312	2	common with TLR3	not screened	not screened	---	---
632	UNC93B6	81622	POSITIVE regulator (silencing reduces NFkB signaling)	13.4438	-2.92329	15.1653	-2.62207	-2.77268	2	common with TLR3	not screened	not screened	---	---
633	OLFM3	118427	POSITIVE regulator (silencing reduces NFkB signaling)	14.083	-2.63519	8.54524	-2.90969	-2.77244	3	common with TLR3	not screened	not screened	---	---
634	ZSCAN5B	342933	POSITIVE regulator (silencing reduces NFkB signaling)	12.6453	-2.74779	14.041	-2.79503	-2.77141	3	common with TLR3	not screened	not screened	---	---
635	C20ORF106	200232	POSITIVE regulator (silencing reduces NFkB signaling)	9.43441	-2.86234	17.4992	-2.67668	-2.76951	2	common with TLR3	not screened	not screened	---	---	scored as hit
636	ADAM32	203102	POSITIVE regulator (silencing reduces NFkB signaling)	8.04713	-2.68043	3.48242	-2.85501	-2.76772	2	common with TLR3	not screened	not screened	---	---
637	PPP2R5E	5529	POSITIVE regulator (silencing reduces NFkB signaling)	6.6688	-2.98292	4.90352	-2.55237	-2.76764	2	unique to NOD1/2	No effect	No effect	---	---	scored as hit
638	TMBIM1	64114	POSITIVE regulator (silencing reduces NFkB signaling)	9.67998	-2.66188	7.23448	-2.87189	-2.76688	3	common with TLR3	not screened	not screened	---	Inflammatory bowel disease
639	LAMP1	3916	POSITIVE regulator (silencing reduces NFkB signaling)	8.22554	-2.63029	13.2731	-2.90337	-2.76683	2	common with TLR3	not screened	not screened	---	---
640	DCAF8L1	139425	POSITIVE regulator (silencing reduces NFkB signaling)	11.6733	-2.85308	20.914	-2.67839	-2.76573	2	common with TLR3	not screened	not screened	---	---
641	ASRGL1	80150	POSITIVE regulator (silencing reduces NFkB signaling)	7.52952	-2.63892	1.89697	-2.89247	-2.76569	2	unique to NOD1/2	Positive regulator	No effect	---	---
642	AGPAT3	56894	POSITIVE regulator (silencing reduces NFkB signaling)	3.74609	-2.91367	16.6288	-2.61537	-2.76452	2	common with TLR3	not screened	not screened	---	---
643	ZNF575	284346	POSITIVE regulator (silencing reduces NFkB signaling)	7.7379	-2.6322	16.8407	-2.89603	-2.76412	2	common with TLR3	not screened	not screened	---	---
644	ICMT	23463	POSITIVE regulator (silencing reduces NFkB signaling)	4.27869	-2.82558	16.1607	-2.702	-2.76379	3	common with TLR3	not screened	not screened	---	---
645	RRAS	6237	POSITIVE regulator (silencing reduces NFkB signaling)	4.29815	-2.82236	16.1479	-2.70436	-2.76336	3	common with TLR3	not screened	not screened	---	---
646	UGT1A7	54575	POSITIVE regulator (silencing reduces NFkB signaling)	10.6698	-2.91954	8.86263	-2.60504	-2.76229	2	common with TLR3	not screened	not screened	---	---
647	GSS	2937	POSITIVE regulator (silencing reduces NFkB signaling)	4.74171	-2.65216	3.02947	-2.87183	-2.76199	2	unique to NOD1/2	Positive regulator	No effect	---	---
648	FBXW7	55294	POSITIVE regulator (silencing reduces NFkB signaling)	5.66586	-2.88076	11.5244	-2.64285	-2.76181	2	common with TLR3	not screened	not screened	Ubiquitin Ligase	---
649	VCAM1	7412	POSITIVE regulator (silencing reduces NFkB signaling)	13.6485	-2.86407	15.0493	-2.65942	-2.76174	2	unique to NOD1/2	No effect	No effect	---	---		scored as hit
650	CMPK1	51727	POSITIVE regulator (silencing reduces NFkB signaling)	5.00368	-2.66757	10.5704	-2.8512	-2.75938	2	common with TLR3	not screened	not screened	---	---
651	H2AFB3	83740	POSITIVE regulator (silencing reduces NFkB signaling)	7.4135	-2.63222	12.613	-2.88327	-2.75774	2	unique to NOD1/2	Positive regulator	No effect	---	---
652	TCF25	22980	POSITIVE regulator (silencing reduces NFkB signaling)	12.9463	-2.66201	13.9161	-2.85302	-2.75751	2	common with TLR3	not screened	not screened	---	---
653	AHR	196	POSITIVE regulator (silencing reduces NFkB signaling)	4.8031	-2.64224	3.05012	-2.86845	-2.75535	4	common with TLR3	not screened	not screened	---	---
654	FBXO34	55030	POSITIVE regulator (silencing reduces NFkB signaling)	6.0754	-2.80292	11.3046	-2.70676	-2.75484	2	common with TLR3	not screened	not screened	Ubiquitin Ligase	---
655	STMN3	50861	POSITIVE regulator (silencing reduces NFkB signaling)	15.8052	-2.80663	10.4572	-2.70124	-2.75394	2	common with TLR3	not screened	not screened	---	---
656	TNFRSF13C	115650	POSITIVE regulator (silencing reduces NFkB signaling)	11.1379	-2.69765	15.4353	-2.80922	-2.75343	3	common with TLR3	not screened	not screened	---	---
657	LOC152586	152586	POSITIVE regulator (silencing reduces NFkB signaling)	6.96997	-2.64813	8.6393	-2.85846	-2.75329	2	common with TLR3	not screened	not screened	---	---
658	RNF20	56254	POSITIVE regulator (silencing reduces NFkB signaling)	7.35235	-2.56022	10.4867	-2.94463	-2.75243	2	common with TLR3	not screened	not screened	Ubiquitin Ligase	---
659	H2AFY2	55506	POSITIVE regulator (silencing reduces NFkB signaling)	7.32034	-2.70747	17.0975	-2.79519	-2.75133	2	common with TLR3	not screened	not screened	---	---
660	TOP3A	7156	POSITIVE regulator (silencing reduces NFkB signaling)	3.62774	-2.56205	2.50307	-2.93839	-2.75022	2	common with TLR3	not screened	not screened	---	---
661	WFDC8	90199	POSITIVE regulator (silencing reduces NFkB signaling)	14.1522	-2.71832	14.6914	-2.7747	-2.74651	2	common with TLR3	not screened	not screened	---	---
662	GCH1	2643	POSITIVE regulator (silencing reduces NFkB signaling)	5.80811	-2.57263	14.9931	-2.91807	-2.74535	4	common with TLR3	not screened	not screened	---	---
663	RNF180	285671	POSITIVE regulator (silencing reduces NFkB signaling)	6.15829	-2.78716	11.3218	-2.70178	-2.74447	2	common with TLR3	not screened	not screened	Ubiquitin Ligase	---
664	C22ORF28	51493	POSITIVE regulator (silencing reduces NFkB signaling)	10.2072	-2.5467	6.90515	-2.9421	-2.7444	2	common with TLR3	not screened	not screened	---	---
665	CT47A2	728090	POSITIVE regulator (silencing reduces NFkB signaling)	9.78385	-2.87722	6.48819	-2.61073	-2.74397	3	common with TLR3	not screened	not screened	---	---
666	ATP1A4	480	POSITIVE regulator (silencing reduces NFkB signaling)	8.08074	-2.54213	1.48454	-2.94497	-2.74355	2	common with TLR3	not screened	not screened	---	---
667	RNF167	26001	POSITIVE regulator (silencing reduces NFkB signaling)	8.12979	-2.66229	3.66867	-2.81534	-2.73882	3	common with TLR3	not screened	not screened	Ubiquitin Ligase	---
668	C6ORF211	79624	POSITIVE regulator (silencing reduces NFkB signaling)	6.38471	-2.75662	9.36705	-2.71944	-2.73803	3	common with TLR3	not screened	not screened	---	---
669	PHF15	23338	POSITIVE regulator (silencing reduces NFkB signaling)	6.4008	-2.74107	11.2117	-2.73379	-2.73743	3	common with TLR3	not screened	not screened	---	---
670	WAC	51322	POSITIVE regulator (silencing reduces NFkB signaling)	10.4268	-2.6422	17.1322	-2.83232	-2.73726	4	common with TLR3	not screened	not screened	---	---
671	GCNT3	9245	POSITIVE regulator (silencing reduces NFkB signaling)	3.71326	-2.54706	2.5977	-2.92493	-2.73599	3	common with TLR3	not screened	not screened	---	---
672	HSD17B10	3028	POSITIVE regulator (silencing reduces NFkB signaling)	7.62762	-2.67532	15.1891	-2.79087	-2.7331	3	common with TLR3	not screened	not screened	---	---
673	CCDC116	164592	POSITIVE regulator (silencing reduces NFkB signaling)	7.74259	-2.55331	12.4905	-2.91272	-2.73302	2	common with TLR3	not screened	not screened	---	Inflammatory bowel disease
674	ASB12	142689	POSITIVE regulator (silencing reduces NFkB signaling)	6.45679	-2.73043	11.2072	-2.7351	-2.73277	3	common with TLR3	not screened	not screened	---	---
675	HDDC3	374659	POSITIVE regulator (silencing reduces NFkB signaling)	11.5707	-2.57115	6.14577	-2.89214	-2.73165	2	common with TLR3	not screened	not screened	---	---
676	IHH	3549	POSITIVE regulator (silencing reduces NFkB signaling)	7.60469	-2.77753	4.28653	-2.68376	-2.73065	2	common with TLR3	not screened	not screened	---	---	scored as hit			scored as hit
677	TRAFD1	10906	POSITIVE regulator (silencing reduces NFkB signaling)	10.1803	-2.76025	13.8194	-2.69725	-2.72875	2	common with TLR3	not screened	not screened	---	---
678	CNNM1	26507	POSITIVE regulator (silencing reduces NFkB signaling)	9.25571	-2.90198	17.7905	-2.55315	-2.72756	2	common with TLR3	not screened	not screened	---	Crohn's disease
679	ARSK	153642	POSITIVE regulator (silencing reduces NFkB signaling)	3.05947	-2.6617	3.52439	-2.79306	-2.72738	3	common with TLR3	not screened	not screened	---	---
680	GC	2638	POSITIVE regulator (silencing reduces NFkB signaling)	5.25757	-2.56883	2.95238	-2.88443	-2.72663	3	common with TLR3	not screened	not screened	---	---
681	MSRA	4482	POSITIVE regulator (silencing reduces NFkB signaling)	4.42278	-2.80175	16.4533	-2.64784	-2.7248	2	common with TLR3	not screened	not screened	---	---
682	PTPN2	5771	POSITIVE regulator (silencing reduces NFkB signaling)	12.1588	-2.6528	5.32973	-2.79637	-2.72459	2	common with TLR3	not screened	not screened	---	Crohn's disease
683	CTSH	1512	POSITIVE regulator (silencing reduces NFkB signaling)	8.19454	-2.64808	3.7383	-2.80051	-2.7243	2	common with TLR3	not screened	not screened	---	---
684	MKRN2	23609	POSITIVE regulator (silencing reduces NFkB signaling)	14.2875	-2.9228	11.237	-2.52567	-2.72423	2	common with TLR3	not screened	not screened	Ubiquitin Ligase	---				scored as hit
685	B2M	567	POSITIVE regulator (silencing reduces NFkB signaling)	6.18266	-2.67466	4.5788	-2.77001	-2.72234	3	common with TLR3	not screened	not screened	---	---
686	CES7	221223	POSITIVE regulator (silencing reduces NFkB signaling)	3.79052	-2.53351	2.69795	-2.91066	-2.72209	2	common with TLR3	not screened	not screened	---	---
687	ZEB2	9839	POSITIVE regulator (silencing reduces NFkB signaling)	1.67788	-2.90395	5.32081	-2.53744	-2.7207	3	unique to NOD1/2	Positive regulator	Positive regulator	---	---	scored as hit
688	ZDHHC3	51304	POSITIVE regulator (silencing reduces NFkB signaling)	5.52883	-3.06372	8.68136	-2.37362	-2.71867	2	common with TLR3	not screened	not screened	---	---	scored as hit
689	GLCE	26035	POSITIVE regulator (silencing reduces NFkB signaling)	6.5627	-2.80868	4	-2.62478	-2.71673	2	common with TLR3	not screened	not screened	---	---
690	TNRC6C	57690	POSITIVE regulator (silencing reduces NFkB signaling)	13.127	-2.73768	20.3151	-2.69143	-2.71456	2	unique to NOD1/2	No effect	No effect	---	---
691	RAB35	11021	POSITIVE regulator (silencing reduces NFkB signaling)	5.66938	-2.59558	15.4742	-2.82904	-2.71231	2	common with TLR3	not screened	not screened	---	---
692	CHD3	1107	POSITIVE regulator (silencing reduces NFkB signaling)	5.2736	-2.56624	3.12177	-2.85674	-2.71149	3	common with TLR3	not screened	not screened	---	---
693	FOXD4L4	349334	POSITIVE regulator (silencing reduces NFkB signaling)	12.3892	-2.66276	20.6285	-2.75943	-2.7111	3	common with TLR3	not screened	not screened	---	---	scored as hit
694	LEO1	123169	POSITIVE regulator (silencing reduces NFkB signaling)	12.0498	-2.75298	20.9465	-2.66916	-2.71107	4	common with TLR3	not screened	not screened	---	---	scored as hit
695	CCDC107	203260	POSITIVE regulator (silencing reduces NFkB signaling)	9.95703	-2.60135	7.50675	-2.81384	-2.7076	3	unique to NOD1/2	Positive regulator	No effect	---	---
696	UQCR10	29796	POSITIVE regulator (silencing reduces NFkB signaling)	12.4978	-2.63387	20.5545	-2.78042	-2.70715	2	common with TLR3	not screened	not screened	---	---
697	TSPAN13	27075	POSITIVE regulator (silencing reduces NFkB signaling)	10.5921	-2.81881	16.1455	-2.59368	-2.70624	2	common with TLR3	not screened	not screened	---	---
698	MYBPHL	343263	POSITIVE regulator (silencing reduces NFkB signaling)	13.195	-2.5911	13.9931	-2.81729	-2.70419	3	common with TLR3	not screened	not screened	---	---
699	C15ORF40	123207	POSITIVE regulator (silencing reduces NFkB signaling)	10.3728	-2.51051	7.11955	-2.89639	-2.70345	3	common with TLR3	not screened	not screened	---	---
700	SIDT2	51092	POSITIVE regulator (silencing reduces NFkB signaling)	10.6077	-2.81535	16.1544	-2.59096	-2.70316	2	unique to NOD1/2	Positive regulator	Positive regulator	---	---
701	SLC16A1	6566	POSITIVE regulator (silencing reduces NFkB signaling)	2.10664	-2.82877	5.04357	-2.57689	-2.70283	3	common with TLR3	not screened	not screened	---	---
702	ANKRD44	91526	POSITIVE regulator (silencing reduces NFkB signaling)	12.2461	-2.70079	20.8245	-2.7038	-2.7023	3	common with TLR3	not screened	not screened	---	---
703	CSF3R	1441	POSITIVE regulator (silencing reduces NFkB signaling)	4.88237	-2.72574	16.2893	-2.67819	-2.70196	2	common with TLR3	not screened	not screened	---	---
704	PCDHB12	56124	POSITIVE regulator (silencing reduces NFkB signaling)	11.1	-2.688	13.1886	-2.71548	-2.70174	2	common with TLR3	not screened	not screened	---	---
705	MEF2C	4208	POSITIVE regulator (silencing reduces NFkB signaling)	4.3745	-2.71148	4.1496	-2.68866	-2.70007	2	unique to NOD1/2	Positive regulator	No effect	---	---
706	CHRAC1	54108	POSITIVE regulator (silencing reduces NFkB signaling)	2.99765	-2.67254	3.99535	-2.72605	-2.69929	2	common with TLR3	not screened	not screened	---	---
707	TUBBP2	203068	POSITIVE regulator (silencing reduces NFkB signaling)	4.854	-2.69989	7.27757	-2.69459	-2.69724	2	common with TLR3	not screened	not screened	---	---
708	LRP2BP	55805	POSITIVE regulator (silencing reduces NFkB signaling)	16.5136	-2.67001	11.0244	-2.72364	-2.69682	3	common with TLR3	not screened	not screened	---	---	scored as hit
709	CEP76	79959	POSITIVE regulator (silencing reduces NFkB signaling)	10.3081	-2.72571	13.9374	-2.66462	-2.69516	2	common with TLR3	not screened	not screened	---	---
710	FAM107B	83641	POSITIVE regulator (silencing reduces NFkB signaling)	15.5463	-2.76628	11.5954	-2.61882	-2.69255	2	common with TLR3	not screened	not screened	---	---	scored as hit
711	DBX1	120237	POSITIVE regulator (silencing reduces NFkB signaling)	15.6075	-2.74725	11.5167	-2.63637	-2.69181	2	common with TLR3	not screened	not screened	---	---
712	PLA2G2D	26279	POSITIVE regulator (silencing reduces NFkB signaling)	5.40879	-2.5444	3.23531	-2.83817	-2.69128	2	common with TLR3	not screened	not screened	---	---
713	FBXW9	84261	POSITIVE regulator (silencing reduces NFkB signaling)	6.93671	-2.63922	11.1794	-2.74318	-2.6912	2	common with TLR3	not screened	not screened	---	---
714	DEFB132	400830	POSITIVE regulator (silencing reduces NFkB signaling)	10.3789	-2.70659	13.9038	-2.67389	-2.69024	2	unique to NOD1/2	Positive regulator	Positive regulator	---	---
715	C12ORF29	91298	POSITIVE regulator (silencing reduces NFkB signaling)	6.85635	-2.7658	13.7431	-2.61168	-2.68874	3	common with TLR3	not screened	not screened	---	---
716	IL2RA	3559	POSITIVE regulator (silencing reduces NFkB signaling)	7.68831	-2.64048	6.71672	-2.73231	-2.68639	2	common with TLR3	not screened	not screened	---	Crohn's disease; Inflammatory bowel disease	scored as hit			scored as hit
717	RGAG1	57529	POSITIVE regulator (silencing reduces NFkB signaling)	15.8465	-2.673	11.2409	-2.69795	-2.68547	3	unique to NOD1/2	Positive regulator	No effect	---	---
718	PRPF40B	25766	POSITIVE regulator (silencing reduces NFkB signaling)	12.4835	-2.63768	20.7291	-2.73086	-2.68427	2	unique to NOD1/2	No effect	No effect	---	---
719	SGOL1	151648	POSITIVE regulator (silencing reduces NFkB signaling)	12.1038	-2.52862	8.19411	-2.83831	-2.68347	3	common with TLR3	not screened	not screened	---	---	scored as hit
720	LOC652759	652759	POSITIVE regulator (silencing reduces NFkB signaling)	6.34787	-2.75113	11.6258	-2.61335	-2.68224	3	common with TLR3	not screened	not screened	---	---	scored as hit
721	ZNF828	283489	POSITIVE regulator (silencing reduces NFkB signaling)	14.4184	-2.64129	14.8531	-2.72262	-2.68196	3	unique to NOD1/2	Positive regulator	Positive regulator	---	---
722	HHATL	57467	POSITIVE regulator (silencing reduces NFkB signaling)	12.7362	-2.72188	14.3777	-2.63879	-2.68033	2	common with TLR3	not screened	not screened	---	---
723	ERBB4	2066	POSITIVE regulator (silencing reduces NFkB signaling)	4.95302	-2.67659	11.2922	-2.68105	-2.67882	2	common with TLR3	not screened	not screened	---	---
724	OSBPL3	26031	POSITIVE regulator (silencing reduces NFkB signaling)	11.4069	-2.63792	15.7336	-2.71866	-2.67829	2	common with TLR3	not screened	not screened	---	---
725	SLC1A4	6509	POSITIVE regulator (silencing reduces NFkB signaling)	3.46335	-2.59088	3.72044	-2.76517	-2.67802	2	common with TLR3	not screened	not screened	---	---
726	HIST1H2AG	8330	POSITIVE regulator (silencing reduces NFkB signaling)	8.56141	-2.72948	4.94528	-2.62617	-2.67782	2	common with TLR3	not screened	not screened	---	---
727	IRF2BP1	26145	POSITIVE regulator (silencing reduces NFkB signaling)	7.33119	-2.56424	11.0167	-2.7905	-2.67737	2	common with TLR3	not screened	not screened	---	---
728	PARP11	57097	POSITIVE regulator (silencing reduces NFkB signaling)	7.66052	-2.76528	4.73559	-2.58813	-2.6767	2	common with TLR3	not screened	not screened	---	---
729	LMO4	8543	POSITIVE regulator (silencing reduces NFkB signaling)	7.26972	-2.74418	15.9892	-2.60772	-2.67595	4	common with TLR3	not screened	not screened	---	---
730	STK38	11329	POSITIVE regulator (silencing reduces NFkB signaling)	4.44659	-2.76677	11.7097	-2.58263	-2.6747	2	unique to NOD1/2	Positive regulator	Positive regulator	---	---	scored as hit
731	CCL7	6354	POSITIVE regulator (silencing reduces NFkB signaling)	4.38609	-2.70961	4.4843	-2.63393	-2.67177	3	common with TLR3	not screened	not screened	---	Crohn's disease
732	ZRANB1	54764	POSITIVE regulator (silencing reduces NFkB signaling)	2.74225	-2.71732	4.70236	-2.62544	-2.67138	3	common with TLR3	not screened	not screened	---	---
733	MOBKL1B	55233	POSITIVE regulator (silencing reduces NFkB signaling)	11.2808	-2.57166	5.6367	-2.7647	-2.66818	2	common with TLR3	not screened	not screened	---	---	scored as hit
734	ACTL6B	51412	POSITIVE regulator (silencing reduces NFkB signaling)	13.5298	-2.64083	20.3069	-2.69385	-2.66734	3	common with TLR3	not screened	not screened	---	---
735	EML4	27436	POSITIVE regulator (silencing reduces NFkB signaling)	6.93187	-2.77749	17.7124	-2.55378	-2.66564	2	common with TLR3	not screened	not screened	---	---
736	TPSAB1	7177	POSITIVE regulator (silencing reduces NFkB signaling)	13.499	-2.64824	20.3482	-2.68172	-2.66498	3	common with TLR3	not screened	not screened	---	---
737	DICER1	23405	POSITIVE regulator (silencing reduces NFkB signaling)	11.1959	-2.68476	15.9856	-2.6422	-2.66348	4	common with TLR3	not screened	not screened	---	---	scored as hit
738	FUZ	80199	POSITIVE regulator (silencing reduces NFkB signaling)	10.666	-2.629	13.8247	-2.69579	-2.66239	2	common with TLR3	not screened	not screened	---	---	scored as hit
739	SUOX	6821	POSITIVE regulator (silencing reduces NFkB signaling)	4.49074	-2.79051	17.0747	-2.53284	-2.66167	4	common with TLR3	not screened	not screened	---	---
740	RFWD2	64326	POSITIVE regulator (silencing reduces NFkB signaling)	7.38589	-2.55385	11.0905	-2.76903	-2.66144	2	common with TLR3	not screened	not screened	Ubiquitin Ligase	---	scored as hit
741	CCNO	10309	POSITIVE regulator (silencing reduces NFkB signaling)	5.16889	-2.67835	16.4722	-2.64434	-2.66135	3	common with TLR3	not screened	not screened	---	---
742	TRIM37	4591	POSITIVE regulator (silencing reduces NFkB signaling)	6.38892	-2.74333	11.7452	-2.57862	-2.66098	3	common with TLR3	not screened	not screened	Ubiquitin Ligase	---			scored as hit
743	SIX3	6496	POSITIVE regulator (silencing reduces NFkB signaling)	15.5831	-2.52882	9.34143	-2.79047	-2.65965	2	common with TLR3	not screened	not screened	---	---	scored as hit
744	FRMD7	90167	POSITIVE regulator (silencing reduces NFkB signaling)	10.1878	-2.75823	14.3195	-2.55891	-2.65857	2	common with TLR3	not screened	not screened	---	---
745	ZNF609	23060	POSITIVE regulator (silencing reduces NFkB signaling)	14.079	-2.63693	9.40655	-2.67629	-2.65661	3	common with TLR3	not screened	not screened	---	---	scored as hit
746	ASB4	51666	POSITIVE regulator (silencing reduces NFkB signaling)	7.25006	-2.57966	11.2152	-2.73278	-2.65622	2	common with TLR3	not screened	not screened	Ubiquitin Ligase	---
747	CCDC123	84902	POSITIVE regulator (silencing reduces NFkB signaling)	10.1932	-2.54974	7.75333	-2.76128	-2.65551	2	common with TLR3	not screened	not screened	---	---
748	ELF2	1998	POSITIVE regulator (silencing reduces NFkB signaling)	7.68448	-2.66438	15.8267	-2.64491	-2.65464	3	common with TLR3	not screened	not screened	---	---
749	PSD3	23362	POSITIVE regulator (silencing reduces NFkB signaling)	12.0556	-2.75144	21.3447	-2.55614	-2.65379	2	unique to NOD1/2	Positive regulator	Positive regulator	---	---
750	IL34	146433	POSITIVE regulator (silencing reduces NFkB signaling)	15.9861	-2.6296	11.3493	-2.67375	-2.65168	3	common with TLR3	not screened	not screened	---	---
751	SUV420H1	51111	POSITIVE regulator (silencing reduces NFkB signaling)	5.51267	-2.59716	7.2103	-2.70532	-2.65124	2	common with TLR3	not screened	not screened	---	---
752	COTL1	23406	POSITIVE regulator (silencing reduces NFkB signaling)	10.9534	-2.7386	16.2554	-2.56031	-2.64945	2	common with TLR3	not screened	not screened	---	---	scored as hit
753	ZNF699	374879	POSITIVE regulator (silencing reduces NFkB signaling)	15.9665	-2.63568	11.4095	-2.66032	-2.648	3	common with TLR3	not screened	not screened	---	---	scored as hit
754	FBXO38	81545	POSITIVE regulator (silencing reduces NFkB signaling)	6.28835	-2.76244	11.9141	-2.52952	-2.64598	3	common with TLR3	not screened	not screened	Ubiquitin Ligase	---
755	C1ORF43	25912	POSITIVE regulator (silencing reduces NFkB signaling)	16.1298	-2.58494	11.2019	-2.70666	-2.6458	3	common with TLR3	not screened	not screened	---	---
756	CCDC101	112869	POSITIVE regulator (silencing reduces NFkB signaling)	15.8164	-2.68235	11.6514	-2.60631	-2.64433	2	common with TLR3	not screened	not screened	---	Inflammatory bowel disease
757	BTC	685	POSITIVE regulator (silencing reduces NFkB signaling)	13.8734	-2.72661	9.835	-2.56018	-2.6434	3	common with TLR3	not screened	not screened	---	---
758	C7ORF70	84792	POSITIVE regulator (silencing reduces NFkB signaling)	11.9972	-2.54766	8.63425	-2.72854	-2.6381	2	common with TLR3	not screened	not screened	---	---
759	KIAA0355	9710	POSITIVE regulator (silencing reduces NFkB signaling)	14.1561	-2.60331	9.4212	-2.67232	-2.63781	2	common with TLR3	not screened	not screened	---	---
760	HOXD12	3238	POSITIVE regulator (silencing reduces NFkB signaling)	7.24814	-2.68832	4.30124	-2.58643	-2.63738	3	unique to NOD1/2	Positive regulator	Positive regulator	---	---
761	TXNRD3	114112	POSITIVE regulator (silencing reduces NFkB signaling)	5.48797	-2.60101	7.42564	-2.67097	-2.63599	2	unique to NOD1/2	Positive regulator	No effect	---	---
762	C20ORF166	128826	POSITIVE regulator (silencing reduces NFkB signaling)	11.3362	-2.66583	9.13247	-2.60429	-2.63506	2	common with TLR3	not screened	not screened	---	---
763	CFHR1	3078	POSITIVE regulator (silencing reduces NFkB signaling)	11.7838	-2.51248	6.8046	-2.75631	-2.6344	2	common with TLR3	not screened	not screened	---	---	scored as hit
764	KIDINS220	57498	POSITIVE regulator (silencing reduces NFkB signaling)	8.03247	-2.59743	15.7196	-2.66942	-2.63343	3	common with TLR3	not screened	not screened	---	---
765	SPZ1	84654	POSITIVE regulator (silencing reduces NFkB signaling)	12.8357	-2.54407	20.76	-2.72208	-2.63308	2	common with TLR3	not screened	not screened	---	---
766	WIPF1	7456	POSITIVE regulator (silencing reduces NFkB signaling)	16.9138	-2.56017	11.1282	-2.69698	-2.62857	2	common with TLR3	not screened	not screened	---	---
767	CLC	1178	POSITIVE regulator (silencing reduces NFkB signaling)	7.4652	-2.65021	4.16757	-2.60345	-2.62683	2	common with TLR3	not screened	not screened	---	---
768	USP20	10868	POSITIVE regulator (silencing reduces NFkB signaling)	8.36891	-2.60981	4.51062	-2.63604	-2.62293	2	common with TLR3	not screened	not screened	---	---			scored as hit
769	FMN2	56776	POSITIVE regulator (silencing reduces NFkB signaling)	7.5977	-2.53177	9.39824	-2.71348	-2.62263	2	unique to NOD1/2	Positive regulator	No effect	---	---
770	OCLN	4950	POSITIVE regulator (silencing reduces NFkB signaling)	15.5735	-2.53131	9.92449	-2.71199	-2.62165	2	common with TLR3	not screened	not screened	---	---
771	FBXL17	64839	POSITIVE regulator (silencing reduces NFkB signaling)	7.34474	-2.56167	11.4095	-2.67626	-2.61896	2	common with TLR3	not screened	not screened	---	---
772	TIMP1	7076	POSITIVE regulator (silencing reduces NFkB signaling)	5.16268	-2.58416	4.36986	-2.65265	-2.6184	4	common with TLR3	not screened	not screened	---	---
773	LAMA2	3908	POSITIVE regulator (silencing reduces NFkB signaling)	11.1795	-2.6884	16.3	-2.54678	-2.61759	4	unique to NOD1/2	Positive regulator	Positive regulator	---	---
774	C17ORF108	201229	POSITIVE regulator (silencing reduces NFkB signaling)	14.8281	-2.52277	14.8932	-2.70971	-2.61624	2	common with TLR3	not screened	not screened	---	---
775	TMEM82	388595	POSITIVE regulator (silencing reduces NFkB signaling)	12.7675	-2.71296	14.6352	-2.51927	-2.61612	3	common with TLR3	not screened	not screened	---	---	scored as hit
776	IL27RA	9466	POSITIVE regulator (silencing reduces NFkB signaling)	3.27469	-2.62396	4.85182	-2.60418	-2.61407	2	common with TLR3	not screened	not screened	---	---	scored as hit
777	C22ORF15	150248	POSITIVE regulator (silencing reduces NFkB signaling)	12.6475	-2.59408	21.0747	-2.63278	-2.61343	3	common with TLR3	not screened	not screened	---	---
778	PRM1	5619	POSITIVE regulator (silencing reduces NFkB signaling)	11.5599	-2.60395	16.0663	-2.61769	-2.61082	2	common with TLR3	not screened	not screened	---	---	scored as hit
779	TIAM2	26230	POSITIVE regulator (silencing reduces NFkB signaling)	4.47481	-2.69528	5.15256	-2.52466	-2.60997	2	common with TLR3	not screened	not screened	---	---
780	RAX	30062	POSITIVE regulator (silencing reduces NFkB signaling)	8.18084	-2.56888	15.8099	-2.64876	-2.60882	3	common with TLR3	not screened	not screened	---	---
781	MEX3A	92312	POSITIVE regulator (silencing reduces NFkB signaling)	7.03712	-2.62013	11.6888	-2.59502	-2.60758	2	common with TLR3	not screened	not screened	---	---
782	GSN	2934	POSITIVE regulator (silencing reduces NFkB signaling)	14.8521	-2.51581	14.9373	-2.69549	-2.60565	2	unique to NOD1/2	Positive regulator	Positive regulator	---	---
783	DUSP26	78986	POSITIVE regulator (silencing reduces NFkB signaling)	12.2882	-2.6896	21.49	-2.51489	-2.60224	3	common with TLR3	not screened	not screened	---	---
784	CRH	1392	POSITIVE regulator (silencing reduces NFkB signaling)	5.84081	-2.56722	16.5871	-2.62308	-2.59515	2	common with TLR3	not screened	not screened	---	---	scored as hit			scored as hit
785	ENTPD1	953	POSITIVE regulator (silencing reduces NFkB signaling)	7.41999	-2.51344	5.34315	-2.67649	-2.59496	3	unique to NOD1/2	No effect	No effect	---	---
786	ZSCAN20	7579	POSITIVE regulator (silencing reduces NFkB signaling)	16.3537	-2.51537	11.3702	-2.66909	-2.59223	2	common with TLR3	not screened	not screened	---	---	scored as hit
787	TRIM41	90933	POSITIVE regulator (silencing reduces NFkB signaling)	7.59329	-2.51443	11.4479	-2.6651	-2.58976	2	common with TLR3	not screened	not screened	Ubiquitin Ligase	---
788	UGT1A7	54657	POSITIVE regulator (silencing reduces NFkB signaling)	7.9952	-2.62398	6.2308	-2.55297	-2.58848	2	common with TLR3	not screened	not screened	---	---
789	FAM118B	79607	POSITIVE regulator (silencing reduces NFkB signaling)	10.5106	-2.67099	14.518	-2.50398	-2.58748	2	common with TLR3	not screened	not screened	---	---
790	ENPP2	5168	POSITIVE regulator (silencing reduces NFkB signaling)	5.55689	-2.52048	4.38126	-2.65078	-2.58563	3	common with TLR3	not screened	not screened	---	---
791	LETMD1	25875	POSITIVE regulator (silencing reduces NFkB signaling)	13.2846	-2.56557	14.4536	-2.60355	-2.58456	2	common with TLR3	not screened	not screened	---	---
792	SERPINH1	871	POSITIVE regulator (silencing reduces NFkB signaling)	11.3989	-2.63969	16.3796	-2.52261	-2.58115	2	common with TLR3	not screened	not screened	---	---
793	ZNF746	155061	POSITIVE regulator (silencing reduces NFkB signaling)	13.6384	-2.6147	20.8093	-2.54613	-2.58041	2	common with TLR3	not screened	not screened	---	---	scored as hit
794	CBLC	23624	POSITIVE regulator (silencing reduces NFkB signaling)	7.02787	-2.62189	11.8913	-2.53613	-2.57901	3	unique to NOD1/2	No effect	No effect	Ubiquitin Ligase	---
795	ELP2	55250	POSITIVE regulator (silencing reduces NFkB signaling)	12.5164	-2.62894	21.4453	-2.52759	-2.57827	2	unique to NOD1/2	Positive regulator	Positive regulator	---	---
796	TRIM63	84676	POSITIVE regulator (silencing reduces NFkB signaling)	7.18055	-2.59287	11.8059	-2.56097	-2.57692	2	common with TLR3	not screened	not screened	Ubiquitin Ligase	---
797	ZHX1	11244	POSITIVE regulator (silencing reduces NFkB signaling)	5.37514	-2.54983	4.71468	-2.59626	-2.57305	2	common with TLR3	not screened	not screened	---	---
798	TMEM121	80757	POSITIVE regulator (silencing reduces NFkB signaling)	14.0999	-2.50376	20.5665	-2.61753	-2.56064	3	common with TLR3	not screened	not screened	---	---
799	TANC1	85461	POSITIVE regulator (silencing reduces NFkB signaling)	13.8786	-2.55696	20.7483	-2.56406	-2.56051	2	common with TLR3	not screened	not screened	---	---
800	MID1	4281	POSITIVE regulator (silencing reduces NFkB signaling)	7.26995	-2.57588	11.8759	-2.54063	-2.55826	3	common with TLR3	not screened	not screened	Ubiquitin Ligase	---
801	RNF40	9810	POSITIVE regulator (silencing reduces NFkB signaling)	7.41792	-2.54776	11.8028	-2.56187	-2.55482	2	common with TLR3	not screened	not screened	Ubiquitin Ligase	---
802	MKRN3	7681	POSITIVE regulator (silencing reduces NFkB signaling)	7.34118	-2.56234	11.9765	-2.51137	-2.53686	3	unique to NOD1/2	No effect	No effect	Ubiquitin Ligase	---	scored as hit
803	ZNF549	256051	POSITIVE regulator (silencing reduces NFkB signaling)	12.9966	-2.50129	21.2995	-2.56897	-2.53513	2	common with TLR3	not screened	not screened	---	---
804	PTPRF	5792	POSITIVE regulator (silencing reduces NFkB signaling)	8.64321	-2.54961	5.09246	-2.51213	-2.53087	2	common with TLR3	not screened	not screened	---	---
805	FEM1B	10116	POSITIVE regulator (silencing reduces NFkB signaling)	7.38476	-2.51803	6.4285	-2.54369	-2.53086	2	common with TLR3	not screened	not screened	---	---
806	SLC38A7	55238	POSITIVE regulator (silencing reduces NFkB signaling)	3.66777	-2.55504	5.54414	-2.50566	-2.53035	4	common with TLR3	not screened	not screened	---	---
807	RNF185	91445	POSITIVE regulator (silencing reduces NFkB signaling)	7.62576	-2.50825	11.9254	-2.52621	-2.51723	3	common with TLR3	not screened	not screened	Ubiquitin Ligase	---
808	RFPL4A	649055	POSITIVE regulator (silencing reduces NFkB signaling)	12.4894	-1.58387	19.4617	-0.334399	-0.959133	2	common with TLR3	not screened	not screened	Ubiquitin Ligase	---
809	KLF16	83855	NEGATIVE regulator (silencing increases NFkB signaling)	46.1819	2.53712	48.8313	2.64471	2.59092	3	common with TLR3	not screened	not screened	---	---	scored as hit
810	FAM75A2	642265	NEGATIVE regulator (silencing increases NFkB signaling)	35.5505	2.65354	38.2226	2.57404	2.61379	2	common with TLR3	not screened	not screened	---	---
811	FBXO24	26261	NEGATIVE regulator (silencing increases NFkB signaling)	34.1583	2.53458	29.9535	2.71699	2.62578	3	unique to NOD1/2	Negative regulator	Negative regulator	Ubiquitin Ligase	---	scored as hit
812	TRAF3	7187	NEGATIVE regulator (silencing increases NFkB signaling)	35.2229	2.6292	34.6141	2.72324	2.67622	4	common with TLR3	not screened	not screened	Ubiquitin Ligase	---
813	WDR19	57728	NEGATIVE regulator (silencing increases NFkB signaling)	32.6126	2.71339	39.7977	2.68154	2.69747	2	common with TLR3	not screened	not screened	---	---
814	LRRC10	376132	NEGATIVE regulator (silencing increases NFkB signaling)	34.0843	2.83889	33.3788	2.56497	2.70193	2	unique to NOD1/2	No effect	No effect	---	---
815	DDR2	4921	NEGATIVE regulator (silencing increases NFkB signaling)	36.3141	2.90794	33.7195	2.60597	2.75696	4	common with TLR3	not screened	not screened	---	---
816	C18ORF21	83608	NEGATIVE regulator (silencing increases NFkB signaling)	34.4428	2.18157	32.7463	3.34872	2.76514	2	unique to NOD1/2	Negative regulator	Negative regulator	---	---
817	TXNDC9	10190	NEGATIVE regulator (silencing increases NFkB signaling)	38.1959	3.02673	35.3773	2.51432	2.77052	2	common with TLR3	not screened	not screened	---	---
818	IL20	50604	NEGATIVE regulator (silencing increases NFkB signaling)	37.9393	2.81185	31.244	2.75891	2.78538	2	common with TLR3	not screened	not screened	---	Inflammatory_bowel_disease
819	ACADS	35	NEGATIVE regulator (silencing increases NFkB signaling)	36.7624	2.72878	35.7788	2.88303	2.8059	2	common with TLR3	not screened	not screened	---	---	scored as hit
820	ZNHIT3	9326	NEGATIVE regulator (silencing increases NFkB signaling)	36.912	2.52038	49.4526	3.16081	2.84059	2	common with TLR3	not screened	not screened	---	---
821	TARSL2	123283	NEGATIVE regulator (silencing increases NFkB signaling)	43.9289	3.16028	29.7653	2.54139	2.85083	2	common with TLR3	not screened	not screened	---	---
822	ULK3	25989	NEGATIVE regulator (silencing increases NFkB signaling)	26.2838	2.55051	36.1998	3.24494	2.89773	3	common with TLR3	not screened	not screened	---	---
823	C11orf47	283294	NEGATIVE regulator (silencing increases NFkB signaling)	33.8567	3.04411	40.0965	2.76635	2.90523	2	common with TLR3	not screened	not screened	---	---	scored as hit
824	LRRC17	10234	NEGATIVE regulator (silencing increases NFkB signaling)	32.3261	2.91397	34.1554	3.05151	2.98274	2	unique to NOD1/2	Negative regulator	Negative regulator	---	---	scored as hit
825	ZNF350	59348	NEGATIVE regulator (silencing increases NFkB signaling)	37.2316	3.09584	34.3222	2.92304	3.00944	3	unique to NOD1/2	No effect	No effect	---	---
826	SUSD1	64420	NEGATIVE regulator (silencing increases NFkB signaling)	35.7579	3.53322	31.1083	2.51272	3.02297	3	common with TLR3	not screened	not screened	---	---
827	PDZRN3	23024	NEGATIVE regulator (silencing increases NFkB signaling)	35.5003	2.78964	32.0094	3.3149	3.05227	3	common with TLR3	not screened	not screened	Ubiquitin Ligase	---
828	ARRB2	409	NEGATIVE regulator (silencing increases NFkB signaling)	34.445	3.29792	31.284	2.85537	3.07664	4	common with TLR3	not screened	not screened	---	---
829	EPOR	2057	NEGATIVE regulator (silencing increases NFkB signaling)	36.5839	3.02285	38.869	3.13782	3.08033	3	common with TLR3	not screened	not screened	---	---
830	GLTSCR2	29997	NEGATIVE regulator (silencing increases NFkB signaling)	46.2514	3.57543	29.9733	2.59326	3.08434	2	common with TLR3	not screened	not screened	---	---
831	NLRP4	147945	NEGATIVE regulator (silencing increases NFkB signaling)	34.2635	3.05025	37.3513	3.1319	3.09108	2	common with TLR3	not screened	not screened	---	---
832	DLGAP1	9229	NEGATIVE regulator (silencing increases NFkB signaling)	33.5075	2.70977	36.1429	3.48284	3.09631	2	common with TLR3	not screened	not screened	---	---
833	PHF21B	112885	NEGATIVE regulator (silencing increases NFkB signaling)	34.8104	2.65852	32.777	3.53817	3.09834	2	common with TLR3	not screened	not screened	---	---
834	ACBD7	414149	NEGATIVE regulator (silencing increases NFkB signaling)	37.8513	2.95405	38.5036	3.2512	3.10262	2	common with TLR3	not screened	not screened	---	---
835	FAM108A2	653401	NEGATIVE regulator (silencing increases NFkB signaling)	40.8756	3.21636	48.2015	3.00156	3.10896	4	unique to NOD1/2	Negative regulator	No effect	---	---
836	LRRC3	81543	NEGATIVE regulator (silencing increases NFkB signaling)	33.2028	2.7939	34.1032	3.47728	3.13559	4	unique to NOD1/2	Negative regulator	No effect	---	---
837	ADAMTSL2	9719	NEGATIVE regulator (silencing increases NFkB signaling)	32.5582	3.28679	34.4815	3.01929	3.15304	2	unique to NOD1/2	No effect	No effect	---	---
838	CD34	947	NEGATIVE regulator (silencing increases NFkB signaling)	36.3168	2.89271	36.0478	3.44676	3.16974	2	common with TLR3	not screened	not screened	---	---
839	SFPQ	6421	NEGATIVE regulator (silencing increases NFkB signaling)	40.7842	3.32467	31.9	3.01644	3.17056	4	unique to NOD1/2	Negative regulator	Negative regulator	---	---
840	DTWD1	56986	NEGATIVE regulator (silencing increases NFkB signaling)	39.4767	3.59752	38.9661	2.79264	3.19508	2	common with TLR3	not screened	not screened	---	---
841	ZNRF4	148066	NEGATIVE regulator (silencing increases NFkB signaling)	34.9222	3.21761	31.7931	3.17411	3.19586	3	unique to NOD1/2	Negative regulator	Negative regulator	Ubiquitin Ligase	---
842	RNF5	6048	NEGATIVE regulator (silencing increases NFkB signaling)	35.9313	2.87155	32.7388	3.52706	3.19931	3	unique to NOD1/2	Negative regulator	No effect	Ubiquitin Ligase	---
843	C2ORF60	129450	NEGATIVE regulator (silencing increases NFkB signaling)	35.004	3.03608	35.8455	3.42461	3.23034	3	unique to NOD1/2	Negative regulator	Negative regulator	---	---
844	C3ORF21	152002	NEGATIVE regulator (silencing increases NFkB signaling)	37.1817	3.34719	35.3189	3.11518	3.23118	3	common with TLR3	not screened	not screened	---	---
845	BEND3	57673	NEGATIVE regulator (silencing increases NFkB signaling)	32.5472	2.60423	35.3142	3.86733	3.23578	2	common with TLR3	not screened	not screened	---	---
846	DCST1	149095	NEGATIVE regulator (silencing increases NFkB signaling)	34.3049	3.02581	37.5357	3.53859	3.2822	3	unique to NOD1/2	Negative regulator	No effect	Ubiquitin Ligase	---
847	CPVL	54504	NEGATIVE regulator (silencing increases NFkB signaling)	35.7203	3.39275	32.0975	3.23893	3.31584	2	common with TLR3	not screened	not screened	---	---
848	SEMA4D	10507	NEGATIVE regulator (silencing increases NFkB signaling)	33.2575	2.80975	35.2938	3.86074	3.33525	2	common with TLR3	not screened	not screened	---	---
849	PHOSPHO2	493911	NEGATIVE regulator (silencing increases NFkB signaling)	38.1701	3.3042	35.8459	3.38548	3.34484	3	common with TLR3	not screened	not screened	---	---
850	UBE2J1	51465	NEGATIVE regulator (silencing increases NFkB signaling)	38.0912	3.28207	32.6954	3.51442	3.39825	2	unique to NOD1/2	Negative regulator	No effect	---	---
851	SRPRB	58477	NEGATIVE regulator (silencing increases NFkB signaling)	39.6903	3.1039	33.9404	3.72667	3.41529	2	unique to NOD1/2	Negative regulator	Negative regulator	---	---
852	DBX2	440097	NEGATIVE regulator (silencing increases NFkB signaling)	33.231	3.55797	38.4082	3.31626	3.43711	3	common with TLR3	not screened	not screened	---	---
853	NCAPH2	29781	NEGATIVE regulator (silencing increases NFkB signaling)	39.2599	3.80126	35.8728	3.23327	3.51726	3	common with TLR3	not screened	not screened	---	---
854	CUL9	23113	NEGATIVE regulator (silencing increases NFkB signaling)	39.5131	3.55232	32.6157	3.49124	3.52178	4	common with TLR3	not screened	not screened	---	---
855	LARP7	51574	NEGATIVE regulator (silencing increases NFkB signaling)	33.5378	3.63154	39.03	3.4657	3.54862	3	unique to NOD1/2	Negative regulator	Negative regulator	---	---
856	DNAJB5	25822	NEGATIVE regulator (silencing increases NFkB signaling)	32.9302	2.59926	36.1855	4.59667	3.59797	2	unique to NOD1/2	No effect	No effect	---	---
857	AK3	50808	NEGATIVE regulator (silencing increases NFkB signaling)	31.7981	4.58183	33.0832	2.63502	3.60842	4	unique to NOD1/2	Negative regulator	Negative regulator	---	Crohn's disease
858	POLD2	5425	NEGATIVE regulator (silencing increases NFkB signaling)	43.9102	3.729	49.757	3.51556	3.62228	2	common with TLR3	not screened	not screened	---	---
859	TMEFF1	91283	NEGATIVE regulator (silencing increases NFkB signaling)	42.3909	4.29815	39.5064	2.95152	3.62484	2	common with TLR3	not screened	not screened	---	---
860	MYO1C	4641	NEGATIVE regulator (silencing increases NFkB signaling)	46.5899	4.37119	31.6634	2.92356	3.64738	2	common with TLR3	not screened	not screened	---	---	scored as hit
861	CD300E	342510	NEGATIVE regulator (silencing increases NFkB signaling)	39.7749	4.76293	34.682	2.5359	3.64942	4	unique to NOD1/2	No effect	No effect	---	---
862	C6ORF64	55776	NEGATIVE regulator (silencing increases NFkB signaling)	37.654	2.76042	35.8517	4.56795	3.66419	2	common with TLR3	not screened	not screened	---	---	scored as hit
863	VIP	7432	NEGATIVE regulator (silencing increases NFkB signaling)	38.3864	3.75423	33.2527	3.63664	3.69544	2	common with TLR3	not screened	not screened	---	---				scored as hit
864	FAM75A3	727830	NEGATIVE regulator (silencing increases NFkB signaling)	33.5352	3.55079	37.865	3.95539	3.75309	2	common with TLR3	not screened	not screened	---	---
865	TOMM7	54543	NEGATIVE regulator (silencing increases NFkB signaling)	40.9476	3.65015	44.1302	3.9212	3.78567	3	unique to NOD1/2	Negative regulator	No effect	---	---
866	CRCT1	54544	NEGATIVE regulator (silencing increases NFkB signaling)	34.5157	3.21932	45.7158	4.36131	3.79032	2	common with TLR3	not screened	not screened	---	---
867	LRRC56	115399	NEGATIVE regulator (silencing increases NFkB signaling)	32.4044	3.35978	42.5554	4.31296	3.83637	3	unique to NOD1/2	Negative regulator	Negative regulator	---	---
868	C8ORF40	114926	NEGATIVE regulator (silencing increases NFkB signaling)	35.7865	3.52353	42.085	4.18883	3.85618	2	common with TLR3	not screened	not screened	---	---
869	OTP	23440	NEGATIVE regulator (silencing increases NFkB signaling)	33.5154	2.72314	37.5809	5.05342	3.88828	3	unique to NOD1/2	No effect	No effect	---	---
870	DDX23	9416	NEGATIVE regulator (silencing increases NFkB signaling)	53.6811	3.51424	62.6691	4.33789	3.92606	4	common with TLR3	not screened	not screened	---	---
871	ERBB2IP	55914	NEGATIVE regulator (silencing increases NFkB signaling)	38.0838	3.87085	39.4131	4.02641	3.94863	3	unique to NOD1/2	Negative regulator	Negative regulator	---	---
872	PPP2R2C	5522	NEGATIVE regulator (silencing increases NFkB signaling)	40.4435	4.42931	33.4363	3.52404	3.97668	2	common with TLR3	not screened	not screened	---	---
873	HMGB1L1	10357	NEGATIVE regulator (silencing increases NFkB signaling)	52.7433	4.7359	32.8358	3.30714	4.02152	2	common with TLR3	not screened	not screened	---	---	scored as hit
874	TMEM126A	84233	NEGATIVE regulator (silencing increases NFkB signaling)	32.2362	2.61333	49.8774	5.54253	4.07793	2	common with TLR3	not screened	not screened	---	---
875	LCE2C	353140	NEGATIVE regulator (silencing increases NFkB signaling)	39.3908	3.57524	39.9058	4.61769	4.09646	2	common with TLR3	not screened	not screened	---	---
876	KRTAP10-2	386679	NEGATIVE regulator (silencing increases NFkB signaling)	41.8979	4.29699	36.9856	3.94622	4.12161	2	common with TLR3	not screened	not screened	---	---	scored as hit
877	KANK4	163782	NEGATIVE regulator (silencing increases NFkB signaling)	35.7833	2.98919	35.3808	5.32431	4.15675	2	common with TLR3	not screened	not screened	---	---
878	HAP1	9001	NEGATIVE regulator (silencing increases NFkB signaling)	44.4468	4.19822	43.922	4.15843	4.17832	3	common with TLR3	not screened	not screened	---	---
879	SEC22B	9554	NEGATIVE regulator (silencing increases NFkB signaling)	31.3619	2.96352	43.0633	5.3936	4.17856	3	unique to NOD1/2	Negative regulator	Negative regulator	---	---
880	ICOSLG	23308	NEGATIVE regulator (silencing increases NFkB signaling)	41.8928	4.37655	39.7124	4.05178	4.21417	4	common with TLR3	not screened	not screened	---	Crohn's disease; Inflammatory bowel disease	scored as hit
881	LAT2	7462	NEGATIVE regulator (silencing increases NFkB signaling)	40.109	5.20709	38.1994	3.26607	4.23658	2	common with TLR3	not screened	not screened	---	---
882	CCDC75	253635	NEGATIVE regulator (silencing increases NFkB signaling)	40.9241	5.40253	37.4681	3.09031	4.24642	2	common with TLR3	not screened	not screened	---	---
883	C12ORF10	60314	NEGATIVE regulator (silencing increases NFkB signaling)	39.0463	2.95792	41.1168	5.84851	4.40321	3	common with TLR3	not screened	not screened	---	---
884	TFPT	29844	NEGATIVE regulator (silencing increases NFkB signaling)	37.9718	4.17381	38.4384	4.87355	4.52368	3	common with TLR3	not screened	not screened	---	---
885	AGBL1	123624	NEGATIVE regulator (silencing increases NFkB signaling)	34.4677	3.20656	51.0749	5.88243	4.54449	2	common with TLR3	not screened	not screened	---	---
886	DTX3	196403	NEGATIVE regulator (silencing increases NFkB signaling)	37.4035	3.15136	41.1352	5.96902	4.56019	2	unique to NOD1/2	Negative regulator	Negative regulator	Ubiquitin Ligase	---			scored as hit
887	MRPL55	128308	NEGATIVE regulator (silencing increases NFkB signaling)	49.6409	5.10914	45.038	4.08878	4.59896	3	common with TLR3	not screened	not screened	---	---	scored as hit
888	KLHDC7B	113730	NEGATIVE regulator (silencing increases NFkB signaling)	47.7009	5.88971	34.781	3.37984	4.63477	2	common with TLR3	not screened	not screened	---	---	scored as hit
889	MS4A4A	51338	NEGATIVE regulator (silencing increases NFkB signaling)	34.9317	3.29416	42.3418	6.13073	4.71244	2	common with TLR3	not screened	not screened	---	---
890	MEI1	150365	NEGATIVE regulator (silencing increases NFkB signaling)	39.7836	4.76564	44.9568	4.83004	4.79784	3	unique to NOD1/2	Negative regulator	No effect	---	---
891	DNMBP	23268	NEGATIVE regulator (silencing increases NFkB signaling)	41.3679	3.48418	42.045	6.12294	4.80356	2	common with TLR3	not screened	not screened	---	---
892	ZCCHC13	389874	NEGATIVE regulator (silencing increases NFkB signaling)	35.1684	3.99212	44.5278	5.79876	4.89544	4	common with TLR3	not screened	not screened	---	---
893	DENND2D	79961	NEGATIVE regulator (silencing increases NFkB signaling)	44.7647	5.00405	43.2772	4.81174	4.9079	3	common with TLR3	not screened	not screened	---	---
894	MYO19	80179	NEGATIVE regulator (silencing increases NFkB signaling)	45.543	3.44881	45.1399	6.3757	4.91225	3	common with TLR3	not screened	not screened	---	---
895	NME2	654364	NEGATIVE regulator (silencing increases NFkB signaling)	43.1921	3.86379	53.4916	5.97455	4.91917	2	common with TLR3	not screened	not screened	---	---
896	KRT80	144501	NEGATIVE regulator (silencing increases NFkB signaling)	41.6675	5.7153	40.4118	4.17236	4.94383	3	common with TLR3	not screened	not screened	---	---
897	CYLD	1540	NEGATIVE regulator (silencing increases NFkB signaling)	44.1562	5.2441	38.7313	4.65168	4.94789	4	unique to NOD1/2	Negative regulator	Negative regulator	---	Crohn's disease				scored as hit
898	DNAJB2	3300	NEGATIVE regulator (silencing increases NFkB signaling)	41.4404	4.0303	44.16	5.90885	4.96957	3	unique to NOD1/2	Negative regulator	No effect	---	---
899	PLEKHG5	57449	NEGATIVE regulator (silencing increases NFkB signaling)	36.094	3.93563	33.7966	6.37382	5.15472	3	common with TLR3	not screened	not screened	---	---
900	PLIN3	10226	NEGATIVE regulator (silencing increases NFkB signaling)	29.0577	3.89717	43.4777	6.55651	5.22684	2	common with TLR3	not screened	not screened	---	---
901	NMRAL1	57407	NEGATIVE regulator (silencing increases NFkB signaling)	46.8854	5.46742	44.3592	5.04239	5.2549	2	common with TLR3	not screened	not screened	---	---	scored as hit
902	VPS28	51160	NEGATIVE regulator (silencing increases NFkB signaling)	40.9935	5.51593	50.3333	5.34311	5.42952	4	common with TLR3	not screened	not screened	---	---	scored as hit
903	SPATA2	9825	NEGATIVE regulator (silencing increases NFkB signaling)	52.5732	6.75733	39.0439	5.53231	6.14482	2	common with TLR3	not screened	not screened	---	---
904	MAP1LC3A	84557	NEGATIVE regulator (silencing increases NFkB signaling)	38.7591	8.12916	43.2292	6.48917	7.30916	3	common with TLR3	not screened	not screened	---	---
