# Supplementary material for: E3 Ubiquitin ligase ZNRF4 negatively regulates NOD2 signalling and induces tolerance to MDP
Source: Nat Commun. 2017 Jun 28;8:15865. doi: 10.1038/ncomms15865 (PMC5493756; doi:10.1038/ncomms15865)
Supplement: Supplementary Data 2 [file ncomms15865-s3.xlsx]

## Sheet: Sheet1
Supplementary Data 2: Peptide sequences with ubiquitinated lysine 503 site (red) identified
Peptide sequences with ubiquitinated lysine 503 site (red) identified	Score
S.TK#PTRTSK#VRQLLDTTDIQGEEFAK#VIVQK#LK#DN#K#Q#M#GLQ#PYPEILVVSRSPSLNLLQNK.S	11.36
E.DYELVSTKPTRTSK#VRQLLDTTDIQGEEFAK#VIVQ#K#LK#DNKQ.M	11.25
T.DIQ#GEEFAK#VIVQ#K#LK#DN#KQ#M#G.L	7.24
T.DIQ#GEEFAK#VIVQ#K#LK#DN#KQ#M#G.L	7.24
T.DIQ#GEEFAK#VIVQ#K#LK#DN#KQ#M#G.L	7.24
T.TDIQGEEFAK#VIVQK#LKDNKQ#MGL.Q	6.7
T.TDIQGEEFAK#VIVQK#LKDNKQ#MGL.Q	6.7
T.TDIQGEEFAK#VIVQK#LKDNKQ#MGL.Q	6.7
G.EEFAK#VIVQ#KLKDN#.K	6.66
G.EEFAK#VIVQ#KLKDN#.K	6.66
G.EEFAK#VIVQ#KLKDN#.K	6.66
G.EEFAK#VIVQ#KLKDN#.K	6.66
T.TDIQGEEFAK#VIVQK#LKDNKQ#MGL.Q	6.53
T.TDIQGEEFAK#VIVQK#LKDNKQ#MGL.Q	6.53
E.LVSTKPTRTSK#VRQLLDTTDIQGEEFAK#VIVQ#K#LK#DN#K#Q#M#G.L	6.21
E.LVSTKPTRTSK#VRQLLDTTDIQGEEFAK#VIVQ#K#LK#DN#K#Q#M#G.L	6.21
T.SKVRQ#LLDTTDIQ#GEEFAK#VIVQK#LK#DNK#QM#GLQ#PYPEIL.V	5.9
T.SKVRQ#LLDTTDIQ#GEEFAK#VIVQK#LK#DNK#QM#GLQ#PYPEIL.V	5.9
L.DTTDIQ#GEEFAK#VIVQK#LK#DN#.K	5.69
L.DTTDIQ#GEEFAK#VIVQK#LK#DN#.K	5.69
L.DTTDIQ#GEEFAK#VIVQK#LK#DN#.K	5.69
L.DTTDIQ#GEEFAK#VIVQK#LK#DN#.K	5.69
D.TTDIQGEEFAK#VIVQKLKDNK#QMG.L	5.57
D.TTDIQGEEFAK#VIVQKLKDNK#QMG.L	5.57
G.EEFAK#VIVQ#K#LK#DN#K#Q#.M	5.32
G.EEFAK#VIVQ#K#LK#DN#K#Q#.M	5.32
G.EEFAK#VIVQ#K#LK#DN#K#Q#.M	5.32
G.EEFAK#VIVQ#K#LK#DN#K#Q#.M	5.32
T.TDIQGEEFAK#VIVQ#K#LK#DN#KQ#M#GLQ#PYPEILVVSRSPSLN#LLQ#N#K#SM#.-	3.92
T.TDIQGEEFAK#VIVQ#K#LK#DN#KQ#M#GLQ#PYPEILVVSRSPSLN#LLQ#N#K#SM#.-	3.92
D.IQGEEFAK#VIVQK#LK#D.N	3.9
D.IQGEEFAK#VIVQK#LK#D.N	3.9
D.IQGEEFAK#VIVQK#LK#D.N	3.9
D.IQGEEFAK#VIVQK#LK#D.N	3.9
T.DIQ#GEEFAK#VIVQ#K#LKDNK#QM#.G	3.63
T.DIQ#GEEFAK#VIVQ#K#LKDNK#QM#.G	3.63
T.DIQ#GEEFAK#VIVQ#K#LKDNK#QM#.G	3.63
T.DIQ#GEEFAK#VIVQ#K#LKDNK#QM#.G	3.63
S.TK#PTRTSK#VRQLLDTTDIQGEEFAK#VIVQ#K#LK#DN#K#Q#M#G.L	3.54
S.TK#PTRTSK#VRQLLDTTDIQGEEFAK#VIVQ#K#LK#DN#K#Q#M#G.L	3.54
D.TTDIQGEEFAK#VIVQKLKDNK#QMG.L	3.52
D.TTDIQGEEFAK#VIVQKLKDNK#QMG.L	3.52
D.TTDIQGEEFAK#VIVQKLKDNK#QMG.L	3.52
D.TTDIQGEEFAK#VIVQKLKDNK#QMG.L	3.52
L.DTTDIQGEEFAK#VIVQK#LK#DN#.K	3.34
L.DTTDIQGEEFAK#VIVQK#LK#DN#.K	3.34
